# Supplementary material for: Contingency in the convergent evolution of a regulatory network: Dosage compensation in Drosophila
Source: PLoS Biol. 2019 Feb 11;17(2):e3000094. doi: 10.1371/journal.pbio.3000094 (PMC6417741; doi:10.1371/journal.pbio.3000094)
Supplement: S1 Table — (XLSX) [file pbio.3000094.s007.xlsx]

## Sheet: Table S1
Stock Center	Stock Number	Genus	Species	Assembly	Karyotype
UCSD	15020-1111.10	Drosophila	robusta	184 Mb	A + D
UCSD	15030‑1151.01	Drosophila	micromelanica	146 Mb	A
UCSD	15030-1141.03	Drosophila	melanica	150 Mb	A + D
EHIME	E-22901	Drosophila	nigromelanica	164 Mb	A + C
EHIME	E-14007	Drosophila	lacertosa	155 Mb	A + D
