# Supplementary material for: Contingency in the convergent evolution of a regulatory network: Dosage compensation in Drosophila
Source: PLoS Biol. 2019 Feb 11;17(2):e3000094. doi: 10.1371/journal.pbio.3000094 (PMC6417741; doi:10.1371/journal.pbio.3000094)
Supplement: S2 Table — (XLSX) [file pbio.3000094.s008.xlsx]

## Sheet: Table S2
	No. of genes	Ka	Ks
D. nigromelanica	118	0.0579	0.1591
D. melanica	20	0.043	0.259
D. robusta	16	0.0661	0.3948
D. lacertosa	11	0.0715	0.5223
