# Supplementary material for: Contingency in the convergent evolution of a regulatory network: Dosage compensation in Drosophila
Source: PLoS Biol. 2019 Feb 11;17(2):e3000094. doi: 10.1371/journal.pbio.3000094 (PMC6417741; doi:10.1371/journal.pbio.3000094)
Supplement: S3 Table — (XLSX) [file pbio.3000094.s009.xlsx]

## Sheet: Table S3
	POOL 1	POOL 2
D. nigromelanica	aaagtatgtctgctcttgcc/3BioTEG/	gccaaaacttacgcataacc/3BioTEG/
	acactcgatttgtgactgta/3BioTEG/	ctcagcacttactagcagtt/3BioTEG/
	ataaatcgctgcaacgtgtc/3BioTEG/	tccacttcttaagttacctg/3BioTEG/
	gtcccaaagttgattttacc/3BioTEG/	accgaatagaacgcattcgt/3BioTEG/
	tttcgcattactactcggat/3BioTEG/	ggcttgtaaaacgttactcc/3BioTEG/
	cggctcgtaaaacgttatca/3BioTEG/	aaggcgcgtaaaacgttacc/3BioTEG/
D. melanica	gcgcgtgctttttattaaac/3BioTEG/	gcacttactggcagttaact/3BioTEG/
	aaacacgggtcttcagcttt/3BioTEG/	aagagatcttccatctctct/3BioTEG/
	gtgtcaagaggcattttcta/3BioTEG/	ggctacatcttgaatacctg/3BioTEG/
	aacccgtgcttaaaccaatt/3BioTEG/	ggaaatcggttcgcacacaa/3BioTEG/
	ggtacccgaataataattcg/3BioTEG/	gcattaccactcggataaca/3BioTEG/
	ggctcgtaaaacgttatcat/3BioTEG/	caaactcgttaaggcgcgta/3BioTEG/
D. robusta	atttatccttgtgactcagc/3BioTEG/	cgtcttctttaaccagccac/3BioTEG/
	aactttcggaaatcttccgt/3BioTEG/	aattgcaacgtgtcacgcag/3BioTEG/
	cacacgcagttatctgcaat/3BioTEG/	aacgcgtgcttaaaccgatt/3BioTEG/
	ggaaatcggttcgcacacaa/3BioTEG/	actcggattctacaccataa/3BioTEG/
	tccgaatagtactaatccgt/3BioTEG/	tatctcgtgttactatgcgg/3BioTEG/
	aacgttactccaacattcct/3BioTEG/	tcggctcgtaaaacgttagc/3BioTEG/
