# Supplementary material for: Contingency in the convergent evolution of a regulatory network: Dosage compensation in Drosophila
Source: PLoS Biol. 2019 Feb 11;17(2):e3000094. doi: 10.1371/journal.pbio.3000094 (PMC6417741; doi:10.1371/journal.pbio.3000094)
Supplement: S4 Table — (XLSX) [file pbio.3000094.s010.xlsx]

## Sheet: Table S4
species	chromosome	assembly (bp)	# CES	inferred distance between CES (in kb)
D. melanica	3L	18144510	290	62.5673
	X	16115967	275	58.6035
D. robusta	3L	15639186	268	58.3552
	X	14419263	212	68.0154
D. nigromelanica	2R	21420360	258	83.0247
	X	20288934	295	68.776
