# Supplementary material for: Contingency in the convergent evolution of a regulatory network: Dosage compensation in Drosophila
Source: PLoS Biol. 2019 Feb 11;17(2):e3000094. doi: 10.1371/journal.pbio.3000094 (PMC6417741; doi:10.1371/journal.pbio.3000094)
Supplement: S5 Table — (XLSX) [file pbio.3000094.s011.xlsx]

## Sheet: Table S5
species	chromosome	CES_Location	Motif_Start	Motif_Stop	Strand	FIMO_Evalue	MOTIF	TYPE
D. nigromelanica	X	scaffold_42_65563_66063	272	292	-	1.32e-07	TGAGAAAGAGAGAGAGGTATA	MRE
D. nigromelanica	X	scaffold_57_21272_21772	264	284	+	1.39e-07	GGAGAGAGAGCGAGAGAGTAA	MRE
D. nigromelanica	X	scaffold_63_35819_36319	122	142	-	1.05e-10	AGAGAGAGAGAGAGAGAGAGA	MRE
D. nigromelanica	X	scaffold_63_246159_246659	232	252	+	1.72e-07	CGATAGTGACAGAGACGGAAA	MRE
D. nigromelanica	X	scaffold_63_275263_275763	241	261	+	2.11e-05	TGGCTCAGAAAGAGCTAGCAA	MRE
D. nigromelanica	X	scaffold_99_13703_14203	191	211	+	2.16e-07	AGAGACAGACAGAGAAGGCAA	MRE
D. nigromelanica	X	scaffold_99_140401_140901	396	416	-	4.18e-09	AGGGAGAGAGCGAGAGAGAGA	MRE
D. nigromelanica	X	scaffold_120_123003_123503	294	314	+	2.88e-09	AATCAAATAGAGAGAGACGGC	PIONX
D. nigromelanica	X	scaffold_126_62216_62716	220	240	-	9.19e-08	AGAAAGAGAAAGAGAGAAAGT	MRE
D. nigromelanica	X	scaffold_126_89583_90083	65	85	-	1.16e-08	AGAGTGAGAGCGAGAGAGCGG	MRE
D. nigromelanica	X	scaffold_167_21260_21760	202	222	+	1.11e-05	TGAGAGTGAAAGGGAAATACG	MRE
D. nigromelanica	X	scaffold_167_39843_40343	279	299	+	1.44e-06	AGAGAGAGAGCGAAATAGCGT	MRE
D. nigromelanica	X	scaffold_167_90102_90602	419	439	-	1.31e-10	AGAGAGAGAGAGAGAGGGAGA	MRE
D. nigromelanica	X	scaffold_167_138217_138717	198	218	-	5.15e-09	AATCAAAAAGAGCGAGATAGA	PIONX
D. nigromelanica	X	scaffold_208_5637_6137	185	205	+	1.53e-06	TGCGAGCGAGCGAGACGGCAG	MRE
D. nigromelanica	X	scaffold_208_42005_42505	210	230	+	6.19e-06	AACGGTTTGAAGCGAGAAGGC	PIONX
D. nigromelanica	X	scaffold_208_99725_100225	287	307	-	2.73e-10	AGAGATAGAGAGAGAGAGAGA	MRE
D. nigromelanica	X	scaffold_208_124944_125444	269	289	-	3.25e-07	CCAAAGGGAAAGAGACAGCAT	MRE
D. nigromelanica	X	scaffold_219_5044_5544	196	216	+	3.12e-08	AGAGAGAGACAGAGAGAGGGA	MRE
D. nigromelanica	X	scaffold_219_34128_34628	207	227	+	5.2e-07	CAAGTGCGACAGAGACAGAAA	MRE
D. nigromelanica	X	scaffold_250_9967_10467	308	328	+	2.54e-06	TGACAGAGACAGCGACGGCGA	MRE
D. nigromelanica	X	scaffold_266_112460_112960	259	279	+	2.27e-13	CGAAAGAGAGAGAGAGAGAGA	MRE
D. nigromelanica	X	scaffold_266_150445_150945	205	225	-	7.12e-07	TAAGAGAGAAAGAGACAGGTA	MRE
D. nigromelanica	X	scaffold_266_156381_156881	248	268	+	3.51e-05	AACAATATAAAGATAGAGACA	PIONX
D. nigromelanica	X	scaffold_269_105853_106353	231	251	+	5.1e-07	TGGATTAGAGCAAGATGGCAA	MRE
D. nigromelanica	X	scaffold_269_112245_112745	116	136	-	1.98e-05	ACAGATTGAGAGCGACGGCTA	MRE
D. nigromelanica	X	scaffold_269_122689_123189	177	197	-	1.86e-05	CAGCATAGAAAGAGAGACGAA	MRE
D. nigromelanica	X	scaffold_272_22492_22992	243	263	-	9.26e-09	AGGGAGAGAGAGAGATAGAGT	MRE
D. nigromelanica	X	scaffold_272_63899_64399	80	100	+	3.72e-11	CGAGAGAGAGAGAGAGAGAGG	MRE
D. nigromelanica	X	scaffold_295_9476_9976	252	272	+	1.22e-06	CACATAACCGAAGGAGATAGA	PIONX
D. nigromelanica	X	scaffold_295_60505_61005	262	282	-	1.29e-08	CACGAGATAGAGCGAGACACA	PIONX
D. nigromelanica	X	scaffold_295_81366_81866	266	286	-	2.06e-06	TTAATTAGAAAAAGACAGAAA	MRE
D. nigromelanica	X	scaffold_297_16033_16533	278	298	-	1.16e-07	ACAGAAAGAGAGAGAAAGATA	MRE
D. nigromelanica	X	scaffold_297_77067_77567	271	291	-	2.58e-07	CACCGGTTAGAGCGAGACGAA	PIONX
D. nigromelanica	X	scaffold_305_12868_13368	273	293	+	4.18e-11	TGAGAGAGAGAGAGAGGGAGA	MRE
D. nigromelanica	X	scaffold_310_14462_14962	170	190	+	1.34e-06	CATGAAATAGAGCAGGACAAC	PIONX
D. nigromelanica	X	scaffold_310_85817_86317	263	283	-	1.05e-10	AGAGAGAGAGAGAGAGAGAGA	MRE
D. nigromelanica	X	scaffold_313_97690_98190	282	302	-	1.22e-09	TGAGAGAGAGAGAGAGAGCTA	MRE
D. nigromelanica	X	scaffold_313_195949_196449	203	223	+	3.21e-06	CGTTGATAAGAAAGAGAAAGC	PIONX
D. nigromelanica	X	scaffold_313_218802_219302	286	306	-	4.04e-06	CAGCAAAGAGCGAGAGGCAAA	MRE
D. nigromelanica	X	scaffold_348_3217_3717	229	249	-	1.56e-05	AGTGTGAGAAAAGGAGGGACA	MRE
D. nigromelanica	X	scaffold_348_34538_35038	151	171	-	1.67e-08	CGAGAGTGACAGAGAGAGCAA	MRE
D. nigromelanica	X	scaffold_348_41658_42158	188	208	-	1.31e-10	AGAGAGAGAGAGAGAGGGAGA	MRE
D. nigromelanica	X	scaffold_348_59837_60337	296	316	+	3.42e-05	CACAAGCGAAAGGGAGAAGGC	PIONX
D. nigromelanica	X	scaffold_369_48329_48829	270	290	-	7.13e-06	CACAAATCTGAAAGAGAGGCC	PIONX
D. nigromelanica	X	scaffold_378_59354_59854	293	313	-	2.12e-07	CGTCTAAAAGACAGAGACGGA	PIONX
D. nigromelanica	X	scaffold_382_8608_9108	217	237	-	5.05e-07	AGATGGAGAAAGAGATAGAAA	MRE
D. nigromelanica	X	scaffold_382_90409_90909	245	265	+	3.82e-08	CACGAGAGAAACAGAGACAGA	PIONX
D. nigromelanica	X	scaffold_386_16747_17247	321	341	+	1.5e-09	AGAGAGAGAGAGAGATAGAAG	MRE
D. nigromelanica	X	scaffold_386_36199_36699	236	256	-	1.05e-10	AGAGAGAGAGAGAGAGAGAGA	MRE
D. nigromelanica	X	scaffold_393_5554_6054	261	281	+	1.3e-07	CATGAAAGCGAGCGAGACAAC	PIONX
D. nigromelanica	X	scaffold_393_56051_56551	197	217	-	2.09e-06	TATGTGTTAAAGAGAGATAGA	PIONX
D. nigromelanica	X	scaffold_398_10042_10542	197	217	+	5.6e-07	CGAATTTGAGCGAGAGAGTCA	MRE
D. nigromelanica	X	scaffold_398_108144_108644	264	284	-	1.05e-10	AGAGAGAGAGAGAGAGAGAGA	MRE
D. nigromelanica	X	scaffold_398_118823_119323	303	323	-	1.7e-05	AGAAGAAGAAGAAGATAAAGA	MRE
D. nigromelanica	X	scaffold_409_51985_52485	258	278	+	1.67e-10	CGAGAGCGAGAGAGAGAGAGA	MRE
D. nigromelanica	X	scaffold_418_42175_42675	213	233	-	6.12e-06	AACAGAACAGAAAGAGAGCAA	PIONX
D. nigromelanica	X	scaffold_418_51525_52025	312	332	-	6.22e-09	AACAAGAGAGAAAGAGAGAGA	PIONX
D. nigromelanica	X	scaffold_430_72334_72834	262	282	+	6.69e-07	TACAAATTAGAGCGAGATGGG	PIONX
D. nigromelanica	X	scaffold_436_5184_5684	230	250	-	2.04e-08	CACGATAACGAAAGGGACAGA	PIONX
D. nigromelanica	X	scaffold_442_31196_31696	259	279	-	8.01e-05	ACGCATAAAAGGAGATAGCCA	MRE
D. nigromelanica	X	scaffold_463_99304_99804	271	291	+	6.85e-07	CACAGTGTAGAAAGAGAAAGA	PIONX
D. nigromelanica	X	scaffold_463_147751_148251	195	215	-	4.88e-11	AGAAAGAGAGAGAGACAGAGA	MRE
D. nigromelanica	X	scaffold_478_3136_3636	221	241	+	5.44e-06	CATGAGACTGAACGAGATGCA	PIONX
D. nigromelanica	X	scaffold_479_54353_54853	227	247	-	2.67e-07	TGTGTGTGAGAGAGAGAGAGA	MRE
D. nigromelanica	X	scaffold_481_11186_11686	225	245	-	2.24e-05	CACAAAGCAGAGCGGGAACGC	PIONX
D. nigromelanica	X	scaffold_482_50098_50598	265	285	+	9.71e-08	CAACAGAGACAGAGACAGAGA	MRE
D. nigromelanica	X	scaffold_494_32467_32967	263	283	-	1.05e-10	AGCGAGAAAGAGAGAGAGAGA	PIONX
D. nigromelanica	X	scaffold_527_17686_18186	276	296	+	5.15e-09	AGCGAAACAGAGCGAGAAGGA	PIONX
D. nigromelanica	X	scaffold_527_46185_46685	147	167	+	7.18e-06	CAAGTGAGAAAGAGAGGTAAC	MRE
D. nigromelanica	X	scaffold_537_24459_24959	206	226	+	3.1e-06	CGAAAAAGAGCGGGCAAGGGA	MRE
D. nigromelanica	X	scaffold_537_33277_33777	163	183	+	9.89e-12	TGAAAGAGAGAGAGAGAGAGA	MRE
D. nigromelanica	X	scaffold_537_56622_57122	346	366	+	2.09e-09	CATCAAATAGAAAGAGACAGA	PIONX
D. nigromelanica	X	scaffold_541_27034_27534	194	214	-	9.26e-08	CACGAACAAGAAAGAGATAGC	PIONX
D. nigromelanica	X	scaffold_543_19438_19938	80	100	+	2.39e-07	TGAGAGTGAAAAAGATAGAAA	MRE
D. nigromelanica	X	scaffold_543_47480_47980	156	176	+	2.4e-07	CACGATGCAGAAAGAGATGAC	PIONX
D. nigromelanica	X	scaffold_543_66596_67096	174	194	-	4.3e-05	TGGATGTGAGCGGTACAGAAG	MRE
D. nigromelanica	X	scaffold_553_678_1178	134	154	-	6.82e-06	ACGAAACGAAAGAGATAGTAG	MRE
D. nigromelanica	X	scaffold_553_36816_37316	211	231	-	5.47e-10	GGAGAGAGAGAGAGAGAGAGA	MRE
D. nigromelanica	X	scaffold_569_5853_6353	145	165	-	1.05e-10	AGAGAGAGAGAGAGAGAGAGA	MRE
D. nigromelanica	X	scaffold_569_42038_42538	196	216	+	4.14e-07	CATGAATTAGAATGAGAGAAC	PIONX
D. nigromelanica	X	scaffold_598_38806_39306	256	276	+	7.41e-07	AGTGTAAGAGAGTGAGATAGC	PIONX
D. nigromelanica	X	scaffold_607_8999_9499	217	237	-	7.74e-09	AATGAAATGGAGAGAGATAGA	PIONX
D. nigromelanica	X	scaffold_607_44506_45006	230	250	-	6.63e-10	GGAGAGAGAGAGAGAGGGAGA	MRE
D. nigromelanica	X	scaffold_681_27137_27637	231	251	+	8.6e-07	ATAAAACGAGAGAGAAAGATA	MRE
D. nigromelanica	X	scaffold_681_33676_34176	277	297	+	1.31e-10	AGAGAGAGAGAGAGAGGGAGA	MRE
D. nigromelanica	X	scaffold_683_59154_59654	273	293	+	4.59e-07	CACGTATTAGAAAAAGATAGC	PIONX
D. nigromelanica	X	scaffold_686_20829_21329	283	303	+	2.79e-05	TGCGTGTAAGCGAGATGGCAA	MRE
D. nigromelanica	X	scaffold_687_85933_86433	269	289	-	1.05e-10	AGAGAGAGAGAGAGAGAGAGA	MRE
D. nigromelanica	X	scaffold_687_91794_92294	180	200	-	1.5e-07	AACGGGAACGAGTGAGATAGC	PIONX
D. nigromelanica	X	scaffold_687_103043_103543	59	79	-	4.01e-11	AGAAAGAGAGAGAGAGAGAGA	MRE
D. nigromelanica	X	scaffold_698_44603_45103	276	296	+	1.78e-10	AGCGAAAGAGAGAGAGAGAGA	PIONX
D. nigromelanica	X	scaffold_704_30868_31368	338	358	-	1.1e-05	AGACAAAGACAGAGAAAAGCA	MRE
D. nigromelanica	X	scaffold_704_56419_56919	255	275	-	4.01e-11	AGAAAGAGAGAGAGAGAGAGA	MRE
D. nigromelanica	X	scaffold_707_83060_83560	300	320	+	9.4e-09	CATGATTGAGAGAGAGAGAGA	PIONX
D. nigromelanica	X	scaffold_718_36056_36556	272	292	+	2.31e-08	AGCGAGATAGAAAGAGAGGGG	PIONX
D. nigromelanica	X	scaffold_732_8442_8942	257	277	-	1.05e-10	AGAGAGAGAGAGAGAGAGAGA	MRE
D. nigromelanica	X	scaffold_732_16563_17063	221	241	-	5.13e-08	AGAGAGAGAAGGAGACAGAAA	MRE
D. nigromelanica	X	scaffold_753_14919_15419	292	312	+	3.12e-08	TGAGTGGGAGCGAGACAGAGA	MRE
D. nigromelanica	X	scaffold_754_30338_30838	270	290	+	2.26e-09	AACGATTAAGAAAGAGATAGC	PIONX
D. nigromelanica	X	scaffold_754_40668_41168	180	200	-	3.79e-07	AACCAATTAGAGAAGGAGAGC	PIONX
D. nigromelanica	X	scaffold_758_28619_29119	201	221	-	6.74e-07	AGAGAAAAAGAGGGACAGAGT	MRE
D. nigromelanica	X	scaffold_763_61267_61767	90	110	+	1.05e-10	AGAGAGAGAGAGAGAGAGAGA	MRE
D. nigromelanica	X	scaffold_763_98157_98657	235	255	-	1.84e-08	CATGGGAGAGAGCGAGACAGA	PIONX
D. nigromelanica	X	scaffold_763_148568_149068	231	251	+	2.74e-09	AGAGAGAGACAGAGACAGAGA	MRE
D. nigromelanica	X	scaffold_763_166505_167005	249	269	+	8.31e-08	CGAATTAGAGAAAGATAGGGA	MRE
D. nigromelanica	X	scaffold_764_28728_29228	266	286	+	1.43e-08	CACGAGTCAGAGGGAGATGGC	PIONX
D. nigromelanica	X	scaffold_764_83050_83550	241	261	+	6.97e-09	CTTGAAAAAGAAAGAGACAGC	PIONX
D. nigromelanica	X	scaffold_769_52809_53309	302	322	-	2.25e-06	AGCGAGCGAGCGAGATGGCTA	MRE
D. nigromelanica	X	scaffold_798_27396_27896	289	309	-	6.27e-09	AGAAATTGAGAGAGAGAGAAA	MRE
D. nigromelanica	X	scaffold_798_52070_52570	277	297	+	4.07e-12	CGAGAGAGAGAGAGATAGAGA	MRE
D. nigromelanica	X	scaffold_802_3267_3767	190	210	+	8.18e-06	CATTGGAAAGAAAGAGAAGCA	PIONX
D. nigromelanica	X	scaffold_802_34068_34568	278	298	+	6.7e-08	AGAGAGAGAGAGAGATAGTTA	MRE
D. nigromelanica	X	scaffold_807_11883_12383	179	199	+	5.67e-06	TGTGTGTGAAAGAGACAAAGA	MRE
D. nigromelanica	X	scaffold_821_16941_17441	234	254	+	8.78e-06	AGAGCGTGAGCGAGAGAGTAG	MRE
D. nigromelanica	X	scaffold_821_59454_59954	239	259	+	7.84e-10	AGAGAGAGAAAGAGATAGAGA	MRE
D. nigromelanica	X	scaffold_839_7597_8097	475	495	-	9.49e-05	CGAAAACAACAGATAAAGAAG	MRE
D. nigromelanica	X	scaffold_851_62807_63307	2	22	+	7.98e-10	AGAAAAAGAGAGAGAAAGAGA	MRE
D. nigromelanica	X	scaffold_861_63750_64250	260	280	-	2.46e-06	GCGGTTAGAACGAGATGGCAA	MRE
D. nigromelanica	X	scaffold_867_11345_11845	255	275	+	1.79e-06	CGTCTGTGCGAAAGAGAGAGC	PIONX
D. nigromelanica	X	scaffold_867_45588_46088	185	205	-	1.15e-06	AACGGATTAGAAAGAAAGGGC	PIONX
D. nigromelanica	X	scaffold_872_7251_7751	142	162	-	1.05e-10	AGAGAGAGAGAGAGAGAGAGA	MRE
D. nigromelanica	X	scaffold_872_53424_53924	391	411	-	1.28e-09	AGACAGAGAGAGAGAGAGAGA	MRE
D. nigromelanica	X	scaffold_876_2048_2548	247	267	-	3.19e-11	TGAGAGAGAGAGAGAGAGAGA	MRE
D. nigromelanica	X	scaffold_876_24475_24975	291	311	+	1.34e-06	CGTGGTTGAGAGCGAGATAGT	PIONX
D. nigromelanica	X	scaffold_876_52912_53412	204	224	+	4.89e-06	CGATTCGGAGCGAGATGGGAA	MRE
D. nigromelanica	X	scaffold_883_68663_69163	235	255	+	1.2e-09	CGAAATCGAAAGAGAGAGAGA	MRE
D. nigromelanica	X	scaffold_891_6673_7173	259	279	-	1.05e-10	AGAGAGAGAGAGAGAGAGAGA	MRE
D. nigromelanica	X	scaffold_891_41022_41522	212	232	+	5.61e-07	TACGAATAGAAAAGAGATGGA	PIONX
D. nigromelanica	X	scaffold_891_56707_57207	174	194	-	3.02e-09	CGAGAAAGAGCGAGAAGGAGG	MRE
D. nigromelanica	X	scaffold_894_12511_13011	253	273	-	9.86e-07	CATAAGTTCGAGCGAGACGAC	PIONX
D. nigromelanica	X	scaffold_894_34314_34814	315	335	-	5e-06	CGACGGCGACAGAGAAGGATG	MRE
D. nigromelanica	X	scaffold_935_37850_38350	252	272	-	1.05e-10	AGAGAGAGAGAGAGAGAGAGA	MRE
D. nigromelanica	X	scaffold_943_6986_7486	211	231	-	3.84e-12	CGAGAGAGAGAGAGAGAGAGA	MRE
D. nigromelanica	X	scaffold_943_13255_13755	231	251	-	8.47e-06	AAGGTGGGAGCGGGAGAGAAA	MRE
D. nigromelanica	X	scaffold_944_112664_113164	250	270	-	2.64e-10	CACCAAAAAGAGAGAGATGGC	PIONX
D. nigromelanica	X	scaffold_950_44371_44871	229	249	-	1.35e-08	CGAATGTGAAAGAGACGGAAA	MRE
D. nigromelanica	X	scaffold_950_49549_50049	196	216	-	1.85e-07	TGTGTGAGAGAGAGAGAGAGT	MRE
D. nigromelanica	X	scaffold_971_27628_28128	255	275	-	4.18e-07	GCAAATAGACAGAGATAGCAG	MRE
D. nigromelanica	X	scaffold_974_62156_62656	250	270	-	8.17e-06	TAATAGTGAGGGAGACAGAAG	MRE
D. nigromelanica	X	scaffold_976_82744_83244	234	254	+	5.76e-07	TGAACCAGAGCGAGAGAGCAG	MRE
D. nigromelanica	X	scaffold_988_48966_49466	284	304	+	9.26e-10	AGAAAGAGAGCGAGATAGAGG	MRE
D. nigromelanica	X	scaffold_995_12449_12949	209	229	+	5.5e-08	AGAGAAAAAGAGAGAGGGAGA	MRE
D. nigromelanica	X	scaffold_996_25176_25676	214	234	-	1.06e-05	TGCAAGAGAGATGGAGATAGA	PIONX
D. nigromelanica	X	scaffold_996_56328_56828	275	295	+	4.99e-07	TGTGTGTTAGAGAGAGATGGC	PIONX
D. nigromelanica	X	scaffold_996_65319_65819	112	132	-	1.05e-10	AGAGAGAGAGAGAGAGAGAGA	MRE
D. nigromelanica	X	scaffold_1003_6484_6984	236	256	+	2.25e-10	AGAGAAAGAGAGAGAGGGAGA	MRE
D. nigromelanica	X	scaffold_1003_59462_59962	279	299	-	1.96e-06	AATAGGTGCGAACGAGAAGGA	PIONX
D. nigromelanica	X	scaffold_1003_74550_75050	279	299	+	1.05e-10	AGAGAGAGAGAGAGAGAGAGA	MRE
D. nigromelanica	X	scaffold_1027_17521_18021	289	309	-	2.59e-08	TGAAAGTGAGCGAGAGAGGGA	MRE
D. nigromelanica	X	scaffold_1030_52023_52523	254	274	-	6.94e-08	CGCGAGTGAGACAGAGATACA	PIONX
D. nigromelanica	X	scaffold_1046_1291_1791	223	243	-	1.87e-10	AACGAATGAGAGAGAGACAGA	PIONX
D. nigromelanica	X	scaffold_1051_11287_11787	250	270	+	6.32e-07	AGCGTGTGCGACAGAGACAGC	PIONX
D. nigromelanica	X	scaffold_1051_20977_21477	272	292	+	3.84e-12	CGAGAGAGAGAGAGAGAGAGA	MRE
D. nigromelanica	X	scaffold_1051_39319_39819	71	91	-	4.01e-11	AGAAAGAGAGAGAGAGAGAGA	MRE
D. nigromelanica	X	scaffold_1062_12487_12987	223	243	+	6.62e-08	AGAGGGAGAGAGAGATAGCTA	MRE
D. nigromelanica	X	scaffold_1066_1642_2142	2	22	+	2.32e-05	CACTGGTAGAAAAGAGATAGC	PIONX
D. nigromelanica	X	scaffold_1078_6104_6604	269	289	+	2.53e-08	TGCGAGACAGAAAGAGAAAGA	PIONX
D. nigromelanica	X	scaffold_1088_14706_15206	265	285	+	2.51e-08	AGCGAATCAGAGCGGGACAGC	PIONX
D. nigromelanica	X	scaffold_1108_82946_83446	305	325	-	4.01e-11	AGAAAGAGAGAGAGAGAGAGA	MRE
D. nigromelanica	X	scaffold_1109_14232_14732	241	261	+	1.26e-09	CCAAAAAGAGCGAGAGAGAGA	MRE
D. nigromelanica	X	scaffold_1109_33133_33633	239	259	-	5.69e-08	CGCAAGAGCGAAAGAGAGAGC	PIONX
D. nigromelanica	X	scaffold_1110_5664_6164	179	199	+	1.53e-06	TAACAAAGAAAGAGACAGCAC	MRE
D. nigromelanica	X	scaffold_1138_67758_68258	231	251	-	6.07e-06	TAAGTTAGAGCGGGACACAAA	MRE
D. nigromelanica	X	scaffold_1140_35932_36432	327	347	+	5.55e-08	CATGAGAGAGACAGAGAGAAA	PIONX
D. nigromelanica	X	scaffold_1148_6853_7353	138	158	-	7.2e-08	CATGAGTTAAAAAGAGATAGC	PIONX
D. nigromelanica	X	scaffold_1160_20922_21422	259	279	-	1.83e-07	CATGGGTTAGAAAGAGATAGT	PIONX
D. nigromelanica	X	scaffold_1194_26819_27319	359	379	-	7.28e-05	CGTGAAATAGAAAAATACGCG	PIONX
D. nigromelanica	X	scaffold_1209_31460_31960	213	233	+	1.01e-07	CGACAGCGACAGAGAAAGCGA	MRE
D. nigromelanica	X	scaffold_1219_20425_20925	185	205	+	5.45e-08	TACCATAGAGAGAGAGAGAGA	PIONX
D. nigromelanica	X	scaffold_1227_33667_34167	230	250	+	3.46e-06	TGAGAGAGAAGGACATGGAGA	MRE
D. nigromelanica	X	scaffold_1239_27087_27587	452	472	+	1.42e-05	AAAAAAAGAAAAAGAAAAAAA	MRE
D. nigromelanica	X	scaffold_1242_13203_13703	222	242	-	2.72e-06	CATGGGTTAGAGTGGGACAAC	PIONX
D. nigromelanica	X	scaffold_1257_22417_22917	263	283	-	6.37e-09	CGAGAGTGAGAGAGATGGCTA	MRE
D. nigromelanica	X	scaffold_1262_10546_11046	283	303	-	5.68e-06	CACGAGCACAACAGAGACAGC	PIONX
D. nigromelanica	X	scaffold_1266_10104_10604	426	446	+	3.84e-12	CGAGAGAGAGAGAGAGAGAGA	MRE
D. nigromelanica	X	scaffold_1266_13926_14426	260	280	+	1.48e-05	TGTGAGTGAGAGAGAGGATAA	MRE
D. nigromelanica	X	scaffold_1296_6406_6906	52	72	-	2.49e-08	ACAAAGAGAGAGGGAGAGAAA	MRE
D. nigromelanica	X	scaffold_1296_30152_30652	199	219	+	3.81e-05	CACATGTGAGACAAAGAAGCC	PIONX
D. nigromelanica	X	scaffold_1296_37331_37831	123	143	-	1.95e-05	CCGGAAAGAAAGGAAAAGCGA	MRE
D. nigromelanica	X	scaffold_1296_52544_53044	215	235	-	4.69e-07	CACCGGATAGAGCGAGAAGCA	PIONX
D. nigromelanica	X	scaffold_1324_3659_4159	272	292	-	3.28e-07	TGGGTGCGAGCGAGATGGCTA	MRE
D. nigromelanica	X	scaffold_1324_19690_20190	306	326	-	6.05e-10	AGAGAAAGAGAGAGAGAGAAA	MRE
D. nigromelanica	X	scaffold_1324_69066_69566	237	257	+	1.13e-08	CGAGTTAGAGCGAGACGGCGT	MRE
D. nigromelanica	X	scaffold_1332_2210_2710	191	211	-	3.32e-09	GGAGAGAGAAAGAGACAGAGA	MRE
D. nigromelanica	X	scaffold_1338_9099_9599	166	186	+	2.04e-10	CCAAAGAGAGAGAGAGAGAGA	MRE
D. nigromelanica	X	scaffold_1338_41247_41747	252	272	+	3.19e-11	TGAGAGAGAGAGAGAGAGAGA	MRE
D. nigromelanica	X	scaffold_1362_18088_18588	195	215	-	7.67e-06	AGAAAGAAAGAAAGAGAAAAC	PIONX
D. nigromelanica	X	scaffold_1368_80748_81248	299	319	-	1.43e-07	ACAATTAGAGCGAGATAGAGT	MRE
D. nigromelanica	X	scaffold_1372_17603_18103	162	182	-	1.62e-07	AACGAGAGCGACAGAGATGGG	PIONX
D. nigromelanica	X	scaffold_1372_33094_33594	216	236	-	2.46e-06	TGAGTGCGAGCGAGTGGGCAA	MRE
D. nigromelanica	X	scaffold_1393_4694_5194	260	280	-	4.83e-08	TGGGAGAGAGAGAGAGGCAGA	MRE
D. nigromelanica	X	scaffold_1398_17078_17578	1	21	-	3.83e-06	GCTGTGAGACAGAGAGAGAGA	MRE
D. nigromelanica	X	scaffold_1401_11011_11511	249	269	+	7.28e-06	CGACAACGACAGCGACAGCAA	MRE
D. nigromelanica	X	scaffold_1401_29087_29587	217	237	-	6.18e-08	AGAAATGGAGAGGGAGAGAAA	MRE
D. nigromelanica	X	scaffold_1403_18684_19184	182	202	-	9.26e-09	GGAGATAGAGAGGGACAGAGA	MRE
D. nigromelanica	X	scaffold_1425_18108_18608	299	319	-	4.4e-06	CGTGGGTTAGACAGCGACAGC	PIONX
D. nigromelanica	X	scaffold_1443_6682_7182	285	305	+	6.01e-09	TGAGAGAGAGAGAGAGAGTGA	MRE
D. nigromelanica	X	scaffold_1471_14418_14918	200	220	-	2.44e-08	CATCAGATCGAAAGAGATGGA	PIONX
D. nigromelanica	X	scaffold_1471_31876_32376	161	181	-	3.19e-11	TGAGAGAGAGAGAGAGAGAGA	MRE
D. nigromelanica	X	scaffold_1483_7674_8174	307	327	+	9.28e-05	CACCAGGTAGAGAGAGCATGC	PIONX
D. nigromelanica	X	scaffold_1492_1_473	384	404	-	2.2e-06	AGCGGGAGAGAAAGAGTAAGA	PIONX
D. nigromelanica	X	scaffold_1499_30350_30850	257	277	+	2.66e-05	CACAGTTATAAAAGAGATGGC	PIONX
D. nigromelanica	X	scaffold_1505_4319_4819	272	292	+	6.04e-07	CGAATTAGAGCGAGAGCGACG	MRE
D. nigromelanica	X	scaffold_1505_15423_15923	210	230	-	1.37e-06	AGAAAGGAAGAGGGAGAGAAA	MRE
D. nigromelanica	X	scaffold_1523_48321_48821	256	276	+	1.75e-05	CACAAAAACGACAAAGAAAAT	PIONX
D. nigromelanica	X	scaffold_1543_4380_4880	425	445	-	1.21e-05	ATTAAAGAAGAGAAAGACACA	PIONX
D. nigromelanica	X	scaffold_1556_19711_20211	310	330	-	2.12e-05	TTCATTTTAGAAAGAGACAAC	PIONX
D. nigromelanica	X	scaffold_1566_11284_11784	141	161	-	2.97e-05	AGAGCGCGAGAGAGCCGGCGC	MRE
D. nigromelanica	X	scaffold_1584_12621_13121	235	255	-	1.9e-08	CGAGAATGAAAGAGACAGACA	MRE
D. nigromelanica	X	scaffold_1594_21966_22466	321	341	+	1.05e-10	AGAGAGAGAGAGAGAGAGAGA	MRE
D. nigromelanica	X	scaffold_1661_137_637	252	272	-	3.84e-12	CGAGAGAGAGAGAGAGAGAGA	MRE
D. nigromelanica	X	scaffold_1675_4511_5011	218	238	-	6.38e-07	GCAAACAGAAAGAGAGAGCTA	MRE
D. nigromelanica	X	scaffold_1675_57507_58007	177	197	-	1.05e-10	AGAGAGAGAGAGAGAGAGAGA	MRE
D. nigromelanica	X	scaffold_1675_67148_67648	264	284	-	1.81e-08	AGTGAAACAGAAAGAGACAAA	PIONX
D. nigromelanica	X	scaffold_1678_29992_30492	242	262	-	9.29e-08	CAAAAGCGAAAGAGATGGCAA	MRE
D. nigromelanica	X	scaffold_1718_5027_5527	237	257	-	9.6e-10	CGAGAGAGAGGGAGAGAGAGA	MRE
D. nigromelanica	X	scaffold_1727_8981_9481	289	309	-	2.38e-06	TGAGAGTGAGTGAGAGGGCAC	MRE
D. nigromelanica	X	scaffold_1742_1473_1973	294	314	+	4.09e-10	CGAGAGAGAGAGAGAGAGAGC	MRE
D. nigromelanica	X	scaffold_1747_2295_2795	295	315	+	6.79e-05	TACAAATACACGAGAGACAAA	PIONX
D. nigromelanica	X	scaffold_1760_6230_6730	288	308	+	1.05e-10	AGAGAGAGAGAGAGAGAGAGA	MRE
D. nigromelanica	X	scaffold_1768_20701_21201	223	243	+	1.97e-10	AGAGAGAGAGAGAGAGAGCGA	MRE
D. nigromelanica	X	scaffold_1770_12656_13156	178	198	-	1.68e-05	AGCGTGTGAGCGAGACAGGTA	MRE
D. nigromelanica	X	scaffold_1829_17125_17625	301	321	-	2.73e-10	CGAGACAGAGAGAGAGGGAGA	MRE
D. nigromelanica	X	scaffold_1829_34940_35440	187	207	-	7.79e-07	TGTGAGTGAGCGAGAGAGATA	MRE
D. nigromelanica	X	scaffold_1845_29631_30131	248	268	-	1.14e-10	AGAAATAGAGAGAGAGAGAGA	MRE
D. nigromelanica	X	scaffold_1861_23044_23544	149	169	+	1.07e-06	AAAGTGTGAGAGAGATGGCCA	MRE
D. nigromelanica	X	scaffold_1873_5758_6258	213	233	-	1.03e-10	CGAGAGAGAGAGAGAAAGAGA	MRE
D. nigromelanica	X	scaffold_1876_4904_5404	182	202	-	3.43e-06	CGTTTGAGAGCGAGAGAGCTG	MRE
D. nigromelanica	X	scaffold_1894_2416_2916	271	291	+	1.48e-08	AGACAGAGACAGAGAGAGAGA	MRE
D. nigromelanica	X	scaffold_1899_16278_16778	191	211	-	2.73e-10	AGAGATAGAGAGAGAGAGAGA	MRE
D. nigromelanica	X	scaffold_1908_3677_4177	237	257	+	1.01e-08	AGAGTGTGAGAGAGAGAGAGA	MRE
D. nigromelanica	X	scaffold_1911_3274_3774	308	328	-	6.87e-06	ATAGCCAGAGCGAGATAGCAA	MRE
D. nigromelanica	X	scaffold_1961_807_1307	315	335	-	4.35e-05	AGAAAGAGACCGAAAGAAACT	MRE
D. nigromelanica	X	scaffold_1965_2161_2661	211	231	-	9.93e-09	CACGAAATCGAAAGAGACAAA	PIONX
D. nigromelanica	X	scaffold_1976_4190_4690	237	257	+	1.07e-07	CACCAAACAGAAAGAGAAAGT	PIONX
D. nigromelanica	X	scaffold_2007_12998_13498	221	241	-	1.25e-10	AGAGAGAGAGAGAGACAGAGA	MRE
D. nigromelanica	X	scaffold_2022_11206_11706	181	201	-	1.83e-08	CGTCAATTAGAAAGAGAGAGC	PIONX
D. nigromelanica	X	scaffold_2030_1925_2425	224	244	+	1.69e-05	CGTGTTAGAGCGAGAGCGTGA	MRE
D. nigromelanica	X	scaffold_2041_1108_1608	292	312	+	3.87e-07	CGCAATCGAGCGAGATAGCAA	MRE
D. nigromelanica	X	scaffold_2082_1697_2197	244	264	+	3.4e-08	AGAGCAAGAGAGAGAGAGAGA	MRE
D. nigromelanica	X	scaffold_2097_17365_17865	222	242	-	9.1e-09	AACGAAACGGAAAGAGATAGC	PIONX
D. nigromelanica	X	scaffold_2121_10124_10624	320	340	+	4.01e-11	AGAAAGAGAGAGAGAGAGAGA	MRE
D. nigromelanica	X	scaffold_2121_18334_18834	162	182	-	1.91e-05	CGTGTGCGACAAGGAGAGCAA	MRE
D. nigromelanica	X	scaffold_2125_8187_8687	268	288	+	1.6e-12	CGAAAAAGAGAGAGAGAGAGA	MRE
D. nigromelanica	X	scaffold_2135_7373_7873	325	345	+	3.83e-05	AAAAAACGAACAAGAAGAAGA	MRE
D. nigromelanica	X	scaffold_2184_10850_11350	270	290	+	9.97e-06	TGCGCTAGAGCGAGATGGAGC	MRE
D. nigromelanica	X	scaffold_2186_11312_11812	228	248	+	2.28e-05	AAAGTGCAAGCGAGATGGCTA	MRE
D. nigromelanica	X	scaffold_2200_3522_4022	266	286	+	8.28e-10	TGAGAAAGAGAGGGAGAGAGA	MRE
D. nigromelanica	X	scaffold_2240_25833_26333	85	105	-	2.79e-08	AGAGGGAGAAAGAGAGAGAGA	MRE
D. nigromelanica	X	scaffold_2308_1233_1733	226	246	-	1.28e-09	AGACAGAGAGAGAGAGAGAGA	MRE
D. nigromelanica	X	scaffold_2408_15650_16150	200	220	-	3.88e-05	GCAAATAGAACGAAAGAGGGG	MRE
D. nigromelanica	X	scaffold_2413_21601_22101	13	33	+	1.09e-06	CTAGTGCGAGCGAGATAGCAT	MRE
D. nigromelanica	X	scaffold_2460_3040_3540	239	259	+	7.2e-11	AGAAAAAGAGAGAGAGAGAGA	MRE
D. nigromelanica	X	scaffold_2864_9699_10199	270	290	+	7.72e-10	AGAGAGAGAAAGAGAGAGAGA	MRE
D. nigromelanica	X	scaffold_2886_235_735	225	245	+	1.13e-07	CACATAAAAGAAAGAGAAGGA	PIONX
D. nigromelanica	X	scaffold_2978_1776_2276	300	320	+	7.45e-10	TGAGAGAGAGAGAGAGAGATA	MRE
D. nigromelanica	X	scaffold_3090_2495_2995	73	93	-	6.59e-05	AATGAAAAAAAGAAAAAAAAA	PIONX
D. nigromelanica	2R	scaffold_25_10497_10997	310	330	-	1.65e-05	CACGAAAAGAAAAGAAACAAA	PIONX
D. nigromelanica	2R	scaffold_25_80954_81454	279	299	-	1.71e-05	CACAAATATAAAAGAGACAAC	PIONX
D. nigromelanica	2R	scaffold_29_94572_95072	212	232	-	4.47e-08	CACGATTTAGAGAGAGAGAGG	PIONX
D. nigromelanica	2R	scaffold_29_124272_124772	247	267	+	1.11e-11	CGAAAGAGAGAGAGAGGGAAA	MRE
D. nigromelanica	2R	scaffold_36_50256_50756	246	266	+	1.04e-08	AGAGAAAGAAAGAGAGAGATA	MRE
D. nigromelanica	2R	scaffold_43_73763_74263	215	235	-	6.98e-08	CACAAGTGAGAGAGAGAGAAA	PIONX
D. nigromelanica	2R	scaffold_51_51635_52135	149	169	-	7.42e-10	CACAAAATAGAGAGAGAGAGA	PIONX
D. nigromelanica	2R	scaffold_56_36180_36680	253	273	+	6.01e-09	TGAAAGAGAGAGGGAGAGGGA	MRE
D. nigromelanica	2R	scaffold_56_59268_59768	156	176	+	2.92e-09	TGGGAAAGAGCGAGAGAGAGA	MRE
D. nigromelanica	2R	scaffold_61_60880_61380	247	267	-	2.76e-08	ACACAGAGAGAGAGATAGCGA	MRE
D. nigromelanica	2R	scaffold_61_97662_98162	235	255	-	4.78e-06	AGTGTGTGAGAGAGAAAGAGC	MRE
D. nigromelanica	2R	scaffold_77_36589_37089	288	308	-	1.36e-08	CACGAATCAGAGAGAGAGAGG	PIONX
D. nigromelanica	2R	scaffold_80_168944_169444	256	276	+	2.28e-08	CATAATATAGAAAGAGATAGA	PIONX
D. nigromelanica	2R	scaffold_80_216125_216625	281	301	-	5.34e-05	CGACAATGACACAGAAGCAGA	MRE
D. nigromelanica	2R	scaffold_80_245101_245601	291	311	+	1.91e-07	CATGAATTAAAGCGAGAAAGA	PIONX
D. nigromelanica	2R	scaffold_85_95282_95782	316	336	+	9.82e-07	CATAAATAAGAAAAGGAGAGC	PIONX
D. nigromelanica	2R	scaffold_85_105439_105939	276	296	-	3.84e-12	CGAGAGAGAGAGAGAGAGAGA	MRE
D. nigromelanica	2R	scaffold_85_195423_195923	209	229	-	1.05e-10	AGAGAGAGAGAGAGAGAGAGA	MRE
D. nigromelanica	2R	scaffold_85_249542_250042	229	249	-	1.81e-09	TGAGAGAGAAAGAGACAGCAA	MRE
D. nigromelanica	2R	scaffold_85_270040_270540	257	277	+	4.56e-06	TGGCATAGACAGAGACGTCGG	MRE
D. nigromelanica	2R	scaffold_122_13134_13634	245	265	-	3.16e-05	TGGGATAGAAGAAGTCGGAGA	MRE
D. nigromelanica	2R	scaffold_122_52210_52710	191	211	+	3.84e-12	CGAGAGAGAGAGAGAGAGAGA	MRE
D. nigromelanica	2R	scaffold_122_134710_135210	235	255	-	6.37e-09	CGACTAAGAGAGAGACAGCAA	MRE
D. nigromelanica	2R	scaffold_135_39388_39888	197	217	+	1.35e-05	GTGATTCGAAAGAGACGGAGC	MRE
D. nigromelanica	2R	scaffold_135_57871_58371	273	293	+	4.65e-09	CACGAAACAAAGAGAGATAGA	PIONX
D. nigromelanica	2R	scaffold_135_118132_118632	211	231	-	1.05e-10	AGAGAGAGAGAGAGAGAGAGA	MRE
D. nigromelanica	2R	scaffold_158_93345_93845	306	326	+	1.78e-09	AGAGAGAGAGCGAGAGAGAGG	MRE
D. nigromelanica	2R	scaffold_170_42548_43048	451	471	-	3.15e-07	CGAAAGAGAGCGACATAGCAA	MRE
D. nigromelanica	2R	scaffold_170_70163_70663	290	310	+	5.03e-09	CACGATTAAGAGAGAGAAAGC	PIONX
D. nigromelanica	2R	scaffold_175_57135_57635	308	328	+	1.05e-10	AGAGAGAGAGAGAGAGAGAGA	MRE
D. nigromelanica	2R	scaffold_177_15955_16455	283	303	+	3.08e-05	CACGAAATAGAATGCGACGCT	PIONX
D. nigromelanica	2R	scaffold_177_58103_58603	207	227	+	1.05e-10	AGAGAGAGAGAGAGAGAGAGA	MRE
D. nigromelanica	2R	scaffold_177_90262_90762	237	257	-	1.22e-09	GGAGATAGAGAGAGATAGAGA	MRE
D. nigromelanica	2R	scaffold_185_9477_9977	235	255	+	8.54e-05	CATAGATTAGAGTGAAACAGT	PIONX
D. nigromelanica	2R	scaffold_185_35690_36190	255	275	-	4.01e-11	AGAAAGAGAGAGAGAGAGAGA	MRE
D. nigromelanica	2R	scaffold_196_149069_149569	176	196	-	7.98e-07	AATCATATAGACAAAGATGGA	PIONX
D. nigromelanica	2R	scaffold_201_59590_60090	253	273	-	3.19e-11	TGAGAGAGAGAGAGAGAGAGA	MRE
D. nigromelanica	2R	scaffold_201_70698_71198	169	189	+	1.05e-10	AGAGAGAGAGAGAGAGAGAGA	MRE
D. nigromelanica	2R	scaffold_215_5482_5982	195	215	-	5.92e-09	AGAGTGAGAGAGGGAGAGAGA	MRE
D. nigromelanica	2R	scaffold_224_22627_23127	183	203	+	1.28e-09	AGAGAGAGAGAGAGAGAGAGT	MRE
D. nigromelanica	2R	scaffold_224_65936_66436	229	249	-	1.15e-05	ACTGTGCGAGAGAGATAGACT	MRE
D. nigromelanica	2R	scaffold_232_37034_37534	348	368	-	4.7e-06	CTTGCGTAAGACAGAGACAGC	PIONX
D. nigromelanica	2R	scaffold_233_18393_18893	234	254	-	2.03e-08	AGAGAGTGAGAGAGACGGACA	MRE
D. nigromelanica	2R	scaffold_235_30815_31315	229	249	-	2.3e-10	CGAGATAGAAAGAGAGGGAGA	MRE
D. nigromelanica	2R	scaffold_235_38819_39319	71	91	+	6.94e-05	AGAGAGCGCGCAAGAGAGCTT	MRE
D. nigromelanica	2R	scaffold_235_90586_91086	241	261	-	2.78e-09	AGAAAGAGAAAGAGAAAGAGA	MRE
D. nigromelanica	2R	scaffold_235_183503_184003	255	275	-	3.5e-10	CGAGAGAGAAAGAGAGAGAGG	MRE
D. nigromelanica	2R	scaffold_262_4749_5249	207	227	-	4.53e-06	TGGCGTTGACAGAGATAGAAA	MRE
D. nigromelanica	2R	scaffold_262_23731_24231	259	279	-	3.69e-07	AGCGGGACAGAGAGAGATAAG	PIONX
D. nigromelanica	2R	scaffold_263_123702_124202	243	263	+	6.09e-06	AATAAGCAAGAGTGAGACAGA	PIONX
D. nigromelanica	2R	scaffold_263_127895_128395	359	379	+	6.14e-08	AGCCAGACAGAGAGAGAGGCA	PIONX
D. nigromelanica	2R	scaffold_275_115590_116090	301	321	+	1.9e-07	TACGAATACGAGTGAGATAGA	PIONX
D. nigromelanica	2R	scaffold_281_27022_27522	186	206	-	1.43e-05	CGTCAAGTGGAAGGGGAAGGC	PIONX
D. nigromelanica	2R	scaffold_281_53189_53689	334	354	-	1.05e-10	AGAGAGAGAGAGAGAGAGAGA	MRE
D. nigromelanica	2R	scaffold_289_102145_102645	255	275	-	7.02e-08	CGAAAGAGAACGAGACCGCGA	MRE
D. nigromelanica	2R	scaffold_304_4532_5032	209	229	-	1.05e-10	AGAGAGAGAGAGAGAGAGAGA	MRE
D. nigromelanica	2R	scaffold_304_52907_53407	212	232	+	6.14e-08	CATAGATTAGAAAGAGATGGC	PIONX
D. nigromelanica	2R	scaffold_304_57508_58008	329	349	+	5.87e-07	AGAGAGAGAGATAGAGAGACA	MRE
D. nigromelanica	2R	scaffold_304_63874_64374	265	285	-	1.93e-07	CACGTAAGAGAGCGAGACAAA	PIONX
D. nigromelanica	2R	scaffold_304_73114_73614	289	309	+	3.84e-12	CGAGAGAGAGAGAGAGAGAGA	MRE
D. nigromelanica	2R	scaffold_304_142146_142646	284	304	-	1.91e-11	CGAGATAGAGAGAGACAGAGA	MRE
D. nigromelanica	2R	scaffold_326_47988_48488	256	276	-	1.08e-08	CACGAGTAAGAGAGAGAGAGG	PIONX
D. nigromelanica	2R	scaffold_337_31057_31557	77	97	+	7.25e-07	AGAAAGTGAGAGAGAGAATGA	MRE
D. nigromelanica	2R	scaffold_342_74341_74841	223	243	-	5.37e-08	CGAAACCGAGCGAGACAGGGA	MRE
D. nigromelanica	2R	scaffold_342_98613_99113	200	220	-	1.05e-10	AGAGAGAGAGAGAGAGAGAGA	MRE
D. nigromelanica	2R	scaffold_342_205070_205570	227	247	-	1.09e-09	AGAGATAGAGAGAGAGAGAGG	MRE
D. nigromelanica	2R	scaffold_354_2045_2545	228	248	-	1.79e-06	CATAAGATAGATAGAGAAAGA	PIONX
D. nigromelanica	2R	scaffold_356_13106_13606	288	308	+	3.84e-12	CGAGAGAGAGAGAGAGAGAGA	MRE
D. nigromelanica	2R	scaffold_366_17438_17938	100	120	+	7.65e-05	CAGCTTCGAGACAGAGAGCAG	MRE
D. nigromelanica	2R	scaffold_383_13735_14235	279	299	-	1.53e-09	AGAGAGCGAGAGAGAGAGAGA	MRE
D. nigromelanica	2R	scaffold_383_42916_43416	275	295	-	2.2e-10	AGAAAGAGAGCGAGAGAGAGA	MRE
D. nigromelanica	2R	scaffold_387_3765_4265	235	255	-	1.35e-06	AAAGTGTGACAGAGACAGCGA	MRE
D. nigromelanica	2R	scaffold_387_19633_20133	156	176	-	2.34e-07	CGAACGAGAACGAGATAGGGA	MRE
D. nigromelanica	2R	scaffold_392_15986_16486	261	281	-	1.32e-07	CACAGATGAGAGAGAGACGAA	PIONX
D. nigromelanica	2R	scaffold_425_36000_36500	354	374	-	1.37e-07	CACAAATTAGAGAAAGAGAGC	PIONX
D. nigromelanica	2R	scaffold_425_65429_65929	186	206	-	1.97e-10	AGAGAGAGAGAGAGAGAGCGA	MRE
D. nigromelanica	2R	scaffold_446_36278_36778	270	290	+	1.98e-06	AATGCGTTAGAACGAGATGGC	PIONX
D. nigromelanica	2R	scaffold_455_112241_112741	244	264	+	4.18e-09	AGGGAGAGAGCGAGAGAGAGA	MRE
D. nigromelanica	2R	scaffold_458_51262_51762	208	228	-	5.94e-05	CATGGATTAAAGGAGGACGGT	PIONX
D. nigromelanica	2R	scaffold_496_9193_9693	224	244	-	1.19e-06	AATGAATTAGACAGAGAGATA	PIONX
D. nigromelanica	2R	scaffold_497_48834_49334	179	199	+	9.42e-06	AAAAAATGAGAGAGTGAGAGT	MRE
D. nigromelanica	2R	scaffold_510_11233_11733	256	276	-	1.18e-06	TACATATGAGACAGAGACAGA	PIONX
D. nigromelanica	2R	scaffold_510_23971_24471	253	273	-	1.05e-10	AGAGAGAGAGAGAGAGAGAGA	MRE
D. nigromelanica	2R	scaffold_511_1635_2135	250	270	-	6.68e-07	CGAACAAGAGCGGGATAGGAA	MRE
D. nigromelanica	2R	scaffold_511_38098_38598	254	274	+	1.81e-10	AGAGAAAGAGAGAGAGAGAGA	MRE
D. nigromelanica	2R	scaffold_519_38938_39438	220	240	-	4.27e-10	AACGAATAAGAGCGAGATAGA	PIONX
D. nigromelanica	2R	scaffold_519_53373_53873	267	287	-	2.97e-09	CGAAAGAGAGAGGGAGAGCGC	MRE
D. nigromelanica	2R	scaffold_523_16473_16973	229	249	-	3.19e-11	TGAGAGAGAGAGAGAGAGAGA	MRE
D. nigromelanica	2R	scaffold_570_3930_4430	398	418	+	9.54e-08	CGCAAGAGCGACAGAGAGAGA	PIONX
D. nigromelanica	2R	scaffold_587_6691_7191	199	219	+	2.25e-06	TGGAAGGGAGCGAGACATCGG	MRE
D. nigromelanica	2R	scaffold_587_31144_31644	446	466	-	5.27e-05	TGAAAACGAAGAAGATGAGTA	MRE
D. nigromelanica	2R	scaffold_594_59545_60045	172	192	+	2.47e-10	CGAATAAGAGCGAGAGAGAGA	MRE
D. nigromelanica	2R	scaffold_600_30819_31319	239	259	+	7.18e-06	TAGATGTGAGCGGGACAGCTA	MRE
D. nigromelanica	2R	scaffold_603_30380_30880	229	249	-	2.46e-06	CAGCTAAGAGCGAGAAAGCAA	MRE
D. nigromelanica	2R	scaffold_605_12630_13130	246	266	+	5.19e-05	CACAGATTAAAGCGAGGTAAA	PIONX
D. nigromelanica	2R	scaffold_605_30723_31223	260	280	-	4.06e-05	CATGAGATAGAAACGTATAGA	PIONX
D. nigromelanica	2R	scaffold_605_44538_45038	180	200	-	1.9e-07	TGCGAGAGAGCGAGAGAGCAA	MRE
D. nigromelanica	2R	scaffold_605_56417_56917	210	230	+	2.26e-09	AGAAAGAGAGCGAGATAGAGT	MRE
D. nigromelanica	2R	scaffold_605_67388_67888	239	259	+	1.05e-10	AGAGAGAGAGAGAGAGAGAGA	MRE
D. nigromelanica	2R	scaffold_605_85845_86345	205	225	-	9e-09	AGAGAGAGAGGGAGAGAGCGA	MRE
D. nigromelanica	2R	scaffold_613_10006_10506	149	169	+	8.38e-05	CGTGTGTGAGTGAGACGCATA	MRE
D. nigromelanica	2R	scaffold_613_16240_16740	372	392	+	1.21e-06	AACGGAAAAGAGAAGGAAAAA	PIONX
D. nigromelanica	2R	scaffold_613_134954_135454	243	263	+	5.25e-09	AGAGAGAGAGCGAGAGGGACA	MRE
D. nigromelanica	2R	scaffold_616_16022_16522	211	231	+	2.86e-06	TGCCTAAAAGAAAGGGATGAA	PIONX
D. nigromelanica	2R	scaffold_618_68250_68750	283	303	+	6.09e-09	CGAGAAAGAGCGAGAGAGGAA	MRE
D. nigromelanica	2R	scaffold_623_93155_93655	227	247	+	3.2e-06	ACGCAAAGAAAGAGACAGCAC	MRE
D. nigromelanica	2R	scaffold_634_31893_32393	310	330	+	3.19e-11	TGAGAGAGAGAGAGAGAGAGA	MRE
D. nigromelanica	2R	scaffold_637_38967_39467	247	267	+	2.05e-07	AATCGATTAGAGAGAGATACA	PIONX
D. nigromelanica	2R	scaffold_646_10753_11253	331	351	-	1.91e-05	TTAGTGCAAGAGAGACAGCCG	MRE
D. nigromelanica	2R	scaffold_651_19504_20004	271	291	+	3.4e-05	AACAAACAAGAGAGGGGCAGC	PIONX
D. nigromelanica	2R	scaffold_659_27510_28010	307	327	-	1.05e-10	AGAGAGAGAGAGAGAGAGAGA	MRE
D. nigromelanica	2R	scaffold_659_51072_51572	234	254	-	1.54e-11	CACGAAATAGAGAGAGAGGGA	PIONX
D. nigromelanica	2R	scaffold_665_11315_11815	196	216	-	6.53e-10	AGAGAGAGAGAGAGAGAGCAA	MRE
D. nigromelanica	2R	scaffold_665_61842_62342	263	283	-	9.29e-07	CATGGATCGAAGAGAGACGGA	PIONX
D. nigromelanica	2R	scaffold_685_1_486	166	186	+	7.3e-05	CATAGAATAGAACAGAATAGA	PIONX
D. nigromelanica	2R	scaffold_692_1147_1647	305	325	+	3.05e-06	AGACAGAGAGACAGACGGACG	MRE
D. nigromelanica	2R	scaffold_711_40587_41087	293	313	-	6.64e-09	CACGAAGAAGAGAGAGAAAGC	PIONX
D. nigromelanica	2R	scaffold_715_64201_64701	286	306	+	3.98e-06	TGGGTGGGAGCAGGACAGAGA	MRE
D. nigromelanica	2R	scaffold_715_127195_127695	319	339	-	4.01e-11	AGAAAGAGAGAGAGAGAGAGA	MRE
D. nigromelanica	2R	scaffold_729_16182_16682	178	198	-	5.4e-12	CGAGAGAGAGAGAGAGGGAGA	MRE
D. nigromelanica	2R	scaffold_741_54583_55083	192	212	+	8.6e-05	CATACATTAGAAAAAGAAACC	PIONX
D. nigromelanica	2R	scaffold_748_3244_3744	230	250	-	1.19e-05	CATGAATCTGAGTGAGATAAA	PIONX
D. nigromelanica	2R	scaffold_749_11717_12217	203	223	-	1.05e-10	AGAGAGAGAGAGAGAGAGAGA	MRE
D. nigromelanica	2R	scaffold_762_16525_17025	250	270	+	4.81e-10	AGAGAGAGAGCGAGAGAGAGA	MRE
D. nigromelanica	2R	scaffold_762_35927_36427	276	296	-	1.59e-11	CGAGATAGAGAGAGAGAGAGA	MRE
D. nigromelanica	2R	scaffold_768_73286_73786	178	198	+	4.39e-06	CGAAAAAGAAGGCGACAGCCA	MRE
D. nigromelanica	2R	scaffold_781_9438_9938	259	279	-	1.05e-10	AGAGAGAGAGAGAGAGAGAGA	MRE
D. nigromelanica	2R	scaffold_781_59619_60119	414	434	+	1.88e-05	ACAAAAAGAAAAGGAAAAAAA	MRE
D. nigromelanica	2R	scaffold_781_65826_66326	210	230	-	6.69e-11	CGAGAGAGAAAGAGAGAGAGA	MRE
D. nigromelanica	2R	scaffold_801_20920_21420	351	371	+	4.41e-10	TGAGAGAGAGAGAGAAAGAGA	MRE
D. nigromelanica	2R	scaffold_823_74776_75276	267	287	-	9.34e-12	CGAGAGAGAGAGAGATAGCGA	MRE
D. nigromelanica	2R	scaffold_831_9213_9713	68	88	-	3.45e-07	CCAAAATGAAAGAGATAGACT	MRE
D. nigromelanica	2R	scaffold_833_44922_45422	263	283	+	7.41e-06	TATCGGTTCGAAAGAGAAGCA	PIONX
D. nigromelanica	2R	scaffold_833_68202_68702	297	317	-	8.52e-07	AGCAAGAGAAAGAGAGAGCAT	MRE
D. nigromelanica	2R	scaffold_833_172854_173354	227	247	+	4.98e-05	CATACATTAGAAAGAGAAAAT	PIONX
D. nigromelanica	2R	scaffold_849_30090_30590	391	411	+	1.38e-05	CACAAGAAAAAAAGAGCTGAA	PIONX
D. nigromelanica	2R	scaffold_878_37237_37737	259	279	+	1.16e-08	AGAGAGAGAGAGAGAGAGTGA	MRE
D. nigromelanica	2R	scaffold_887_21780_22280	214	234	-	2.33e-06	CTAACATGAGAGAGAGAGACA	MRE
D. nigromelanica	2R	scaffold_923_10910_11410	239	259	+	2.05e-09	AGACAGAGAGAGAGAGAGCGA	MRE
D. nigromelanica	2R	scaffold_923_21295_21795	268	288	+	6.94e-05	TATGAGTGAGAGAGTGTGAGA	PIONX
D. nigromelanica	2R	scaffold_926_8213_8713	238	258	-	2.18e-07	CACGAAAAAGAAAAAGAAACA	PIONX
D. nigromelanica	2R	scaffold_926_29877_30377	201	221	+	3.19e-11	TGAGAGAGAGAGAGAGAGAGA	MRE
D. nigromelanica	2R	scaffold_947_25016_25516	276	296	+	3.35e-10	AGAGATAGAGAGAGAGGGAGA	MRE
D. nigromelanica	2R	scaffold_953_43832_44332	385	405	+	3.86e-10	AGAGAGAGAGAGAGAGAGAAA	MRE
D. nigromelanica	2R	scaffold_953_59811_60311	257	277	-	1.05e-10	AGAGAGAGAGAGAGAGAGAGA	MRE
D. nigromelanica	2R	scaffold_977_15555_16055	256	276	+	5.57e-06	CACGGTTAAGAGTGAGACGCG	PIONX
D. nigromelanica	2R	scaffold_977_123024_123524	219	239	-	2.14e-06	TGGATGAGAGCGAGCCGGCAA	MRE
D. nigromelanica	2R	scaffold_1004_49830_50330	293	313	+	3.92e-10	CGCGAGAGAGAGAGAGACAGC	PIONX
D. nigromelanica	2R	scaffold_1023_9114_9614	281	301	-	1.05e-10	AGAGAGAGAGAGAGAGAGAGA	MRE
D. nigromelanica	2R	scaffold_1032_2072_2572	323	343	+	7.79e-07	TAAAGAAGAGCGAGACGGAGT	MRE
D. nigromelanica	2R	scaffold_1032_36857_37357	279	299	+	3.19e-11	TGAGAGAGAGAGAGAGAGAGA	MRE
D. nigromelanica	2R	scaffold_1032_64163_64663	478	498	-	1.14e-05	AGCGAGAGAGTGAGAGAGCGC	MRE
D. nigromelanica	2R	scaffold_1045_57889_58389	434	454	+	9.1e-10	TGACAGAGAGAGAGAGAGCGA	MRE
D. nigromelanica	2R	scaffold_1050_3687_4187	233	253	-	8.53e-09	TGGAATAGACAGAGAGAGAGA	MRE
D. nigromelanica	2R	scaffold_1050_32063_32563	290	310	-	5.07e-10	AGAGAGAGAGAGAGATAGAGG	MRE
D. nigromelanica	2R	scaffold_1054_13044_13544	209	229	+	7.34e-05	AATGGATTAAACTGAAATGGA	PIONX
D. nigromelanica	2R	scaffold_1080_17147_17647	251	271	-	5.76e-08	CACAGAGTAGAGAGAGATAGA	PIONX
D. nigromelanica	2R	scaffold_1080_28109_28609	306	326	-	1.59e-11	CGAGATAGAGAGAGAGAGAGA	MRE
D. nigromelanica	2R	scaffold_1084_1008_1508	159	179	+	4.39e-07	TGCGAGCGAGCGAGAGGGCGA	MRE
D. nigromelanica	2R	scaffold_1106_5835_6335	237	257	-	2.09e-10	CCAAAGAGAGAGAGATAGAGA	MRE
D. nigromelanica	2R	scaffold_1124_17927_18427	379	399	+	6.65e-08	AATAAGAAAGAGGGAGAGGGA	PIONX
D. nigromelanica	2R	scaffold_1131_1349_1849	248	268	+	1.3e-09	CGAGGGAGAGAGAGAGAGAGA	MRE
D. nigromelanica	2R	scaffold_1144_11702_12202	204	224	-	1.55e-06	CGCCATAGATAGAGAGATAGA	PIONX
D. nigromelanica	2R	scaffold_1174_25332_25832	210	230	+	1.05e-10	AGAGAGAGAGAGAGAGAGAGA	MRE
D. nigromelanica	2R	scaffold_1176_31037_31537	250	270	-	1.52e-06	CAGCAAAAAGAAAGAGACACA	PIONX
D. nigromelanica	2R	scaffold_1176_40513_41013	273	293	-	1.03e-05	CATATATTAGAGAGCGACAGC	PIONX
D. nigromelanica	2R	scaffold_1180_40965_41465	251	271	-	2.46e-07	TGAAAATGAGAGAGAGGCACA	MRE
D. nigromelanica	2R	scaffold_1187_15174_15674	255	275	+	4.85e-05	CGGAAATGAGTGAAACAGCAG	MRE
D. nigromelanica	2R	scaffold_1189_1_483	190	210	-	2.78e-09	AGAGAGTGAGAGAGAGGGAGA	MRE
D. nigromelanica	2R	scaffold_1208_37149_37649	264	284	-	4.01e-11	AGAAAGAGAGAGAGAGAGAGA	MRE
D. nigromelanica	2R	scaffold_1249_6636_7136	247	267	+	2.53e-10	CATGAGATAGAGAGAGACAGA	PIONX
D. nigromelanica	2R	scaffold_1265_13768_14268	319	339	+	3.45e-07	AGAGAGTGAGGGAGAAGGAAA	MRE
D. nigromelanica	2R	scaffold_1265_46412_46912	174	194	+	2.14e-05	TGCGTGTGAGCGAGACAACGT	MRE
D. nigromelanica	2R	scaffold_1302_8472_8972	267	287	-	1.02e-08	AGAGAGTGAGCGAGAGAGCGA	MRE
D. nigromelanica	2R	scaffold_1311_23428_23928	224	244	+	2.3e-10	CGCGAAAAAGACAGAGACAGA	PIONX
D. nigromelanica	2R	scaffold_1360_35941_36441	175	195	+	3.32e-06	CATGGAGAAGAGAGAGAAGCG	PIONX
D. nigromelanica	2R	scaffold_1399_19107_19607	232	252	-	7.85e-06	CACGAGTTAGAAGTAGACGAC	PIONX
D. nigromelanica	2R	scaffold_1404_5022_5522	233	253	+	8.02e-07	CACTAGTGAGACAGAGACAGA	PIONX
D. nigromelanica	2R	scaffold_1441_25613_26113	224	244	-	4.33e-11	TGAAATAGAGAGAGACAGAGA	MRE
D. nigromelanica	2R	scaffold_1444_7550_8050	262	282	+	1.04e-06	GGAGCTAGAGCGAGACAGCAG	MRE
D. nigromelanica	2R	scaffold_1484_6453_6953	129	149	+	5.71e-07	CGAGCGAGAGGGAGAGAGGGA	MRE
D. nigromelanica	2R	scaffold_1491_8405_8905	262	282	+	3.75e-07	CGTCGTTTAGAGCGAGAGAGA	PIONX
D. nigromelanica	2R	scaffold_1498_1_471	258	278	-	8.03e-05	TGTGTGTGGGAGCGAGACAAG	PIONX
D. nigromelanica	2R	scaffold_1513_38957_39457	206	226	-	1.31e-08	CGGATAAGAGAGGGAGAGAAA	MRE
D. nigromelanica	2R	scaffold_1520_22656_23156	255	275	-	9.02e-06	CTCGCGACAGAGCGAGACGAC	PIONX
D. nigromelanica	2R	scaffold_1527_1445_1945	150	170	+	3.49e-11	CGAGAGAGAGCGAGAGAGAGA	MRE
D. nigromelanica	2R	scaffold_1560_17447_17947	442	462	-	2.82e-05	AACAAAAAACAAAAAGAAAAA	PIONX
D. nigromelanica	2R	scaffold_1571_11406_11906	276	296	-	5e-08	ATAAAAAGAAAGAGATGGAGA	MRE
D. nigromelanica	2R	scaffold_1606_16482_16982	163	183	-	3.08e-05	TGTGCGTGAAAGGGACAGCGT	MRE
D. nigromelanica	2R	scaffold_1669_491_991	258	278	-	1.01e-10	TGAAAAAGAGAGAGAGAGAAA	MRE
D. nigromelanica	2R	scaffold_1669_9337_9837	204	224	+	4.18e-05	CATCAATCAGAAAGAGAACAT	PIONX
D. nigromelanica	2R	scaffold_1693_25134_25634	233	253	+	3.84e-12	CGAGAGAGAGAGAGAGAGAGA	MRE
D. nigromelanica	2R	scaffold_1701_7012_7512	279	299	+	1.05e-10	AGAGAGAGAGAGAGAGAGAGA	MRE
D. nigromelanica	2R	scaffold_1721_10861_11361	232	252	-	1.62e-08	ATAGAGAGAGAGAGATAGAGA	MRE
D. nigromelanica	2R	scaffold_1739_1038_1538	265	285	-	1.59e-11	CGAGATAGAGAGAGAGAGAGA	MRE
D. nigromelanica	2R	scaffold_1868_5726_6226	327	347	-	3.98e-05	CGTGCGTGCGAGCGGGACAAC	PIONX
D. nigromelanica	2R	scaffold_1868_32734_33234	231	251	+	1.59e-05	AATCGGCTAGAGCGAGACAAC	PIONX
D. nigromelanica	2R	scaffold_1868_45844_46344	236	256	-	7.72e-10	AGAGAGAGAAAGAGAGAGAGA	MRE
D. nigromelanica	2R	scaffold_1886_6289_6789	230	250	-	1.61e-10	AGAGAGAGAGAGAGACGGAGA	MRE
D. nigromelanica	2R	scaffold_1886_16707_17207	216	236	-	2.7e-09	AACGAGATAGAGGGAGACAGA	PIONX
D. nigromelanica	2R	scaffold_1886_24287_24787	252	272	+	1.44e-05	CGTTGGTTAGAGCGAGACAAC	PIONX
D. nigromelanica	2R	scaffold_2129_6637_7137	200	220	-	2.02e-06	CAAAATAGAGGGAGAGCGCGA	MRE
D. nigromelanica	2R	scaffold_2172_2651_3151	330	350	+	2.64e-07	TGAGTGCGAGCGGGAGAGCAG	MRE
D. nigromelanica	2R	scaffold_2213_4219_4719	279	299	-	3.72e-11	TGAAATAGAGAGAGATAGAGA	MRE
D. nigromelanica	2R	scaffold_2245_1252_1752	229	249	+	4.49e-05	CCGTTTTGACAAAGATAGCAA	MRE
D. nigromelanica	2R	scaffold_2315_7672_8172	261	281	+	1.05e-10	AGAGAGAGAGAGAGAGAGAGA	MRE
D. nigromelanica	2R	scaffold_2353_3084_3584	211	231	+	1.84e-09	CACGATTTAGAGAGAGACGGC	PIONX
D. nigromelanica	2R	scaffold_2452_1365_1865	271	291	+	1.05e-10	AGAGAGAGAGAGAGAGAGAGA	MRE
D. nigromelanica	2R	scaffold_2603_10079_10579	198	218	+	1.88e-05	TATACATTAGAAAGAGAGAAA	PIONX
D. nigromelanica	2R	scaffold_3162_132_632	393	413	+	1.25e-10	AGAGAGAGAGAGAGACAGAGA	MRE
D. melanica	X	scaffold99.1_20879_21379	261	281	+	4.69e-06	CACAGTGTAAAAAGAGAAAGA	PIONX
D. melanica	X	scaffold99.1_66351_66851	287	307	-	3.62e-07	CGGCGAAGACAGAGAGGGAGA	MRE
D. melanica	X	scaffold102.1_72186_72686	289	309	+	9.42e-10	CGAGAGAGACAGAGAGAGAAA	MRE
D. melanica	X	scaffold102.1_85537_86037	219	239	+	4.01e-11	AGAAAGAGAGAGAGAGAGAGA	MRE
D. melanica	X	scaffold104.1_4511_5011	228	248	-	7.28e-06	TGAGCGAGAGCGAGAGGAGAG	MRE
D. melanica	X	scaffold104.1_17687_18187	186	206	+	6.61e-08	CACAAAATCGAAAGAGACAAA	PIONX
D. melanica	X	scaffold104.1_87518_88018	239	259	-	4.01e-11	AGAAAGAGAGAGAGAGAGAGA	MRE
D. melanica	X	scaffold104.1_101181_101681	315	335	-	1.56e-07	CATGGATGCGAGCGAGAGAGC	PIONX
D. melanica	X	scaffold109.1_16454_16954	249	269	-	1.43e-09	TGAGAGAGAGAGAGAGAGAGC	MRE
D. melanica	X	scaffold122.1_15991_16491	220	240	+	1.16e-08	CGCGAGAGAGAGAGAGAGAAC	PIONX
D. melanica	X	scaffold122.1_37709_38209	271	291	+	1.56e-08	TGAGTGTGAGCGAGACAGAGA	MRE
D. melanica	X	scaffold151.1_48922_49422	239	259	-	1.05e-10	AGAGAGAGAGAGAGAGAGAGA	MRE
D. melanica	X	scaffold160.1_18288_18788	294	314	+	1.88e-09	AGAGACAGAGAGAGAGAGAGA	MRE
D. melanica	X	scaffold192.1_26858_27358	292	312	+	7.11e-07	AGTGGGATGGAGAGGGAAAGA	PIONX
D. melanica	X	scaffold198.1_11174_11674	224	244	-	3.24e-08	AGAGAGAGAGGGAGATAGAGT	MRE
D. melanica	X	scaffold198.1_26055_26555	227	247	-	1.04e-08	AGAGACAGAGAGAGAAAGAGA	MRE
D. melanica	X	scaffold198.1_44172_44672	232	252	-	5.94e-07	ACCAAAACAGAAAGAGAGGCA	PIONX
D. melanica	X	scaffold202.1_25349_25849	218	238	-	3.9e-05	CGTATTGAAGCGGGACGGCAA	MRE
D. melanica	X	scaffold202.1_53418_53918	240	260	-	3.55e-07	CGATAGTGACAGAGACGGAAG	MRE
D. melanica	X	scaffold205.1_8724_9224	239	259	+	8.87e-05	TATGTGTAAGCGAGATGGCAA	MRE
D. melanica	X	scaffold218.1_17770_18270	237	257	+	7.38e-07	GCAAATAGACAGAGATGGCAT	MRE
D. melanica	X	scaffold245.1_38795_39295	257	277	-	5.35e-07	TGCGAACGAAAGAGAGGGAGA	MRE
D. melanica	X	scaffold245.1_51149_51649	225	245	-	3.81e-07	CACGAATTGGAGCGAGAGGGT	PIONX
D. melanica	X	scaffold278.1_34566_35066	297	317	-	7.28e-06	AAATAAAGACAAAGACGGAGA	MRE
D. melanica	X	scaffold281.1_26336_26836	246	266	+	1.64e-09	AGAAAGAGAGAGAGAGAGAGC	MRE
D. melanica	X	scaffold319.1_29226_29726	205	225	+	2.82e-09	GGAGAAAGAGCGAGAGAGAGA	MRE
D. melanica	X	scaffold320.1_21875_22375	282	302	+	3.02e-05	AAAGTGCGAGCAAGATAGGTA	MRE
D. melanica	X	scaffold327.1_4033_4533	295	315	+	1.33e-09	AGGGAGAGAGAGAGAGAGAGA	MRE
D. melanica	X	scaffold342.1_13433_13933	291	311	-	8.29e-07	CACGAGAATGAAAGAGACACA	PIONX
D. melanica	X	scaffold342.1_38694_39194	35	55	-	4.35e-05	AGAAAGAGACCGAAAGAAACT	MRE
D. melanica	X	scaffold343.1_2380_2880	307	327	-	6.9e-05	GAGGTGTGAGAGAGAAAGGTT	MRE
D. melanica	X	scaffold343.1_34495_34995	150	170	+	9.68e-06	TGTGTGTTAGAGTGGGAGGGA	PIONX
D. melanica	X	scaffold353.1_701_1201	291	311	-	6.92e-06	CGAACGAGAACGAGACAGTCC	MRE
D. melanica	X	scaffold353.1_6167_6667	236	256	-	1.15e-09	TGAGAAAGAGAGAGATAGATA	MRE
D. melanica	X	scaffold366.1_22186_22686	285	305	+	4.83e-07	AATGGTTGAGAGAGAGATAGT	PIONX
D. melanica	X	scaffold376.1_14135_14635	306	326	+	2.45e-11	CGAATGAGAGAGAGAGAGAGA	MRE
D. melanica	X	scaffold420.1_2325_2825	255	275	+	9.48e-07	ACGGTAAGAGCGAGAGAGAGC	MRE
D. melanica	X	scaffold420.1_28361_28861	205	225	-	1.46e-05	AGAAAGAGAGCAAGAGATTAG	MRE
D. melanica	X	scaffold470.1_18977_19477	239	259	-	2.99e-08	AATGGATGAGAGCGAGATGGA	PIONX
D. melanica	X	scaffold473.1_15396_15896	214	234	+	6.75e-09	CACCAAACAGAAAGAGAAAGC	PIONX
D. melanica	X	scaffold483.1_20374_20874	227	247	+	1.19e-05	CACAGATATAAAAGAGATGGC	PIONX
D. melanica	X	scaffold492.1_35617_36117	379	399	+	9.43e-05	AGAGGGTGAACAAGACGAGAA	MRE
D. melanica	X	scaffold492.1_43560_44060	248	268	-	9.93e-08	CGAAAAAGAGAGAAAGAGAGG	MRE
D. melanica	X	scaffold506.1_6526_7026	36	56	-	1.38e-07	GGAGAGAGAGAGAGAGGAACA	MRE
D. melanica	X	scaffold513.1_39104_39604	259	279	-	2.98e-09	CATCAAATAGAAAGAGAGAGA	PIONX
D. melanica	X	scaffold519.1_1185_1685	287	307	+	3.1e-05	CATTGGTGCGAACGAGATAAA	PIONX
D. melanica	X	scaffold519.1_13598_14098	126	146	+	3.19e-11	TGAGAGAGAGAGAGAGAGAGA	MRE
D. melanica	X	scaffold519.1_39770_40270	256	276	-	7.15e-10	AGAAAAAGAAAGAGATGGAGA	MRE
D. melanica	X	scaffold552.1_7388_7888	273	293	+	1.05e-10	AGAGAGAGAGAGAGAGAGAGA	MRE
D. melanica	X	scaffold552.1_12359_12859	172	192	+	2.14e-08	GGAAAGGGAGAGAGAGAGAAA	MRE
D. melanica	X	scaffold575.1_17955_18455	258	278	-	1.69e-09	TACGAAATAGAAAGAGAGAGA	PIONX
D. melanica	X	scaffold594.1_4618_5118	249	269	-	5.25e-07	GGAAAGCGAGAAAGATGGCTA	MRE
D. melanica	X	scaffold610.1_4927_5427	213	233	-	4.65e-05	TGTGTGCAAGCGAGATGGCAC	MRE
D. melanica	X	scaffold610.1_12066_12566	209	229	-	7.16e-09	AGATAAAGAGAGAGAGAGAGA	MRE
D. melanica	X	scaffold610.1_27466_27966	450	470	+	5.55e-06	TGGGAGGGAGAGAGAACGAGT	MRE
D. melanica	X	scaffold620.1_3574_4074	252	272	-	1e-06	TGAAAAGAACAGAGACAGAGA	MRE
D. melanica	X	scaffold645.1_12072_12572	429	449	+	1.14e-10	TGAGATAGAGAGAGACAGAGA	MRE
D. melanica	X	scaffold656.1_60853_61353	205	225	-	3.82e-08	CACGAGTCAGAGTGAGATGGC	PIONX
D. melanica	X	scaffold662.1_4126_4626	245	265	-	1.53e-08	CGTCAATTAGAAAGAGACGGC	PIONX
D. melanica	X	scaffold671.1_19699_20199	174	194	-	1.85e-10	AGAGAAAGAGAGAGATAGAGA	MRE
D. melanica	X	scaffold684.1_10696_11196	252	272	+	9.86e-07	CATAAGTTCGAGCGAGACGAC	PIONX
D. melanica	X	scaffold689.1_22933_23433	254	274	-	2.69e-06	TGAAAGAGAGCGAGAGCGTAT	MRE
D. melanica	X	scaffold692.1_1_431	71	91	-	1.56e-05	CGTCAGTGAGGGAGACAGGCA	MRE
D. melanica	X	scaffold699.1_50684_51184	219	239	+	7.48e-05	GACAACTGACAGAGATAGAAG	MRE
D. melanica	X	scaffold699.1_57780_58280	222	242	+	1.98e-05	TTTGAGTGAGCGAGATGGCAC	MRE
D. melanica	X	scaffold748.1_7299_7799	299	319	+	3.9e-07	AACCAATTAGAAAAGGAGAGA	PIONX
D. melanica	X	scaffold748.1_32986_33486	241	261	-	1.05e-10	AGAGAGAGAGAGAGAGAGAGA	MRE
D. melanica	X	scaffold749.1_30060_30560	385	405	+	1.81e-10	TGAGAGAGAGAGAGAGGGAAA	MRE
D. melanica	X	scaffold752.1_8207_8707	337	357	-	1.55e-05	TATGAAACCGAACGTGAAAGC	PIONX
D. melanica	X	scaffold752.1_16706_17206	300	320	+	2.98e-06	CGAGAGTGAGAGAGACCAATA	MRE
D. melanica	X	scaffold760.1_9650_10150	281	301	-	2.73e-06	TACAAATTAGAGCGAGATGAG	PIONX
D. melanica	X	scaffold765.1_5053_5553	331	351	-	1.05e-10	AGAGAGAGAGAGAGAGAGAGA	MRE
D. melanica	X	scaffold768.1_18937_19437	261	281	+	6.38e-07	GCAAACAGAAAGAGAGAGCTA	MRE
D. melanica	X	scaffold769.1_1812_2312	268	288	-	7.76e-07	CACCGGTTAGAGCGAGAAGCA	PIONX
D. melanica	X	scaffold810.1_43700_44200	236	256	-	1.2e-07	CACGTATTAGAAAGAGATAAA	PIONX
D. melanica	X	scaffold815.1_5522_6022	248	268	-	1.24e-07	AGTGAAAGAGAGAGAAAGAGA	MRE
D. melanica	X	scaffold816.1_24050_24550	283	303	+	2.01e-06	AGAAAGAGACAGCGACAGAGT	MRE
D. melanica	X	scaffold821.1_17574_18074	245	265	-	4.66e-09	AGAGAGAGAGAGAGAGAGCGC	MRE
D. melanica	X	scaffold823.1_12943_13443	140	160	-	2.38e-06	TGACTGAGAGAGGGAGCGAGT	MRE
D. melanica	X	scaffold847.1_29061_29561	227	247	-	4.41e-10	TGAGAGAGAGAGAGAAAGAGA	MRE
D. melanica	X	scaffold854.1_18919_19419	52	72	-	1.31e-10	CGAGAGAGAGAGAGAGAGAGT	MRE
D. melanica	X	scaffold854.1_61975_62475	255	275	-	7.84e-10	AGAGTGAGAGAGAGAGAGAGA	MRE
D. melanica	X	scaffold862.1_33576_34076	271	291	+	4.19e-07	CACATTTTAGAAAGAGATAGC	PIONX
D. melanica	X	scaffold882.1_7595_8095	290	310	-	2.31e-06	AGAAAGTGAGAGAGATATGAG	MRE
D. melanica	X	scaffold895.1_20407_20907	40	60	-	1.67e-10	AGAAAAAGAGAGAGACAGCGA	MRE
D. melanica	X	scaffold901.1_23809_24309	221	241	+	3.19e-11	TGAGAGAGAGAGAGAGAGAGA	MRE
D. melanica	X	scaffold903.1_30543_31043	233	253	-	2.81e-08	CATAGAACAGAGAGAGATAGC	PIONX
D. melanica	X	scaffold908.1_21402_21902	223	243	-	4.64e-07	AGCAAGTTAAAGCGAGACAGC	PIONX
D. melanica	X	scaffold924.1_40163_40663	213	233	-	2.12e-07	CATGAACAAGAAAGAGATAGC	PIONX
D. melanica	X	scaffold929.1_12009_12509	267	287	+	5.67e-06	TGTGTGTGAAAGAGACAAAGA	MRE
D. melanica	X	scaffold953.1_12775_13275	217	237	+	1.84e-08	AATGAAATAAAAAGAGATAGA	PIONX
D. melanica	X	scaffold953.1_21558_22058	232	252	+	8.95e-10	AGAGAGAGAAAGAGACAGAGA	MRE
D. melanica	X	scaffold953.1_33322_33822	269	289	+	1.05e-10	AGAGAGAGAGAGAGAGAGAGA	MRE
D. melanica	X	scaffold953.1_72230_72730	238	258	+	1.01e-06	CGAGAAAGAAAGAGAGCGGCA	MRE
D. melanica	X	scaffold954.1_8870_9370	80	100	+	4.01e-11	AGAAAGAGAGAGAGAGAGAGA	MRE
D. melanica	X	scaffold955.1_1188_1688	257	277	+	4.01e-11	AGAAAGAGAGAGAGAGAGAGA	MRE
D. melanica	X	scaffold956.1_10244_10744	243	263	-	1.49e-08	AATAGAAAAGAGAGAGAGAGA	PIONX
D. melanica	X	scaffold956.1_23551_24051	347	367	-	7.81e-09	AGGGAGAGAGAGAGAAAGAGA	MRE
D. melanica	X	scaffold966.1_11789_12289	219	239	+	7.6e-05	CTTAAAAAAAAAAGAGAATAA	PIONX
D. melanica	X	scaffold966.1_40943_41443	369	389	+	1.78e-09	ACAAAGAGAGAGAGAGAGAGA	MRE
D. melanica	X	scaffold968.1_20379_20879	203	223	+	5.44e-06	CATGAGACTGAACGAGATGCA	PIONX
D. melanica	X	scaffold976.1_731_1231	232	252	-	2.25e-06	TGCAAGTGAAAGAGACAGCGC	MRE
D. melanica	X	scaffold994.1_11556_12056	191	211	+	2.73e-05	ATTATGTGAAAGAGATGGAAT	MRE
D. melanica	X	scaffold1034.1_6856_7356	213	233	+	1.76e-07	CACGATGCAGAGAGAGATGAC	PIONX
D. melanica	X	scaffold1042.1_33499_33999	232	252	-	6.7e-08	ACAGACAGAGCGAGAGGGAGA	MRE
D. melanica	X	scaffold1042.1_43486_43986	268	288	-	1.54e-05	TGAGCTAGAGCGAGAGCACGA	MRE
D. melanica	X	scaffold1051.1_12893_13393	268	288	-	2.27e-13	CGAAAGAGAGAGAGAGAGAGA	MRE
D. melanica	X	scaffold1058.1_2615_3115	215	235	-	6.85e-08	AGAAAGAGAGCGGGAGAAAGA	MRE
D. melanica	X	scaffold1059.1_13470_13970	117	137	-	5.36e-10	TGAGAGAGAGAGGGAGAGAGA	MRE
D. melanica	X	scaffold1106.1_48625_49125	117	137	-	4.38e-05	ATGTGTAGACAGAGATGGAGT	MRE
D. melanica	X	scaffold1109.1_14667_15167	190	210	-	7.2e-08	CATGAGTTAAAAAGAGATAGC	PIONX
D. melanica	X	scaffold1174.1_14721_15221	41	61	+	8.32e-07	AGCGAAAAAGAGCAGGATAAC	PIONX
D. melanica	X	scaffold1190.1_19437_19937	229	249	+	1.67e-06	TGAACGAGAGTGAGATAGCGG	MRE
D. melanica	X	scaffold1196.1_10321_10821	237	257	+	6.47e-08	TGAGCGAGAGAGAGAGAGAGT	MRE
D. melanica	X	scaffold1200.1_684_1184	132	152	+	7.44e-06	TGAGTGCGAGCGAGCTGGCAT	MRE
D. melanica	X	scaffold1200.1_37813_38313	267	287	+	7.25e-07	TGCAATCGAGCGAGATAGCAA	MRE
D. melanica	X	scaffold1204.1_33_533	207	227	-	2.58e-06	TGAGAATGAGAGAGCAAGCAA	MRE
D. melanica	X	scaffold1216.1_1081_1581	205	225	+	3.69e-05	TTACTGAGAATGGGACAGCAA	MRE
D. melanica	X	scaffold1251.1_3190_3690	248	268	-	1.05e-10	AGAGAGAGAGAGAGAGAGAGA	MRE
D. melanica	X	scaffold1261.1_10472_10972	253	273	-	7.68e-08	AGAGAAAGAGTGAGAGAGAGA	MRE
D. melanica	X	scaffold1270.1_25566_26066	225	245	+	2.22e-09	AACGAATCAGAGCGAGATAGC	PIONX
D. melanica	X	scaffold1280.1_7602_8102	326	346	+	2.97e-07	AGCAAGCGAGAGAGAGAGAAA	MRE
D. melanica	X	scaffold1315.1_976_1476	154	174	-	8.99e-06	CGCCGAGGAGAAGGAGAAGCC	PIONX
D. melanica	X	scaffold1315.1_9413_9913	377	397	-	8.75e-07	CGAATGAGAGAGCGAAAGCGG	MRE
D. melanica	X	scaffold1330.1_2668_3168	252	272	+	1.26e-09	AGAGAGAGAGAGAGAAGGAGA	MRE
D. melanica	X	scaffold1348.1_19467_19967	236	256	-	1.31e-05	TCAATATAAGCGAGAAGGCAA	MRE
D. melanica	X	scaffold1361.1_8912_9412	290	310	+	6.5e-11	TGAGAGAGAGAGAGAGAGCGA	MRE
D. melanica	X	scaffold1362.1_15296_15796	268	288	-	7.85e-06	TTCGTTTTAGAAAGAGACAAC	PIONX
D. melanica	X	scaffold1383.1_3975_4475	252	272	+	7.13e-06	CACAAATCTGAAAGAGAGGCC	PIONX
D. melanica	X	scaffold1402.1_17012_17512	285	305	+	1.58e-07	CGAATTAGAGAAAGATAGGAA	MRE
D. melanica	X	scaffold1457.1_11308_11808	426	446	-	4.78e-08	GGAGAGAGAGCGAGAGAGCCG	MRE
D. melanica	X	scaffold1491.1_6620_7120	222	242	+	1.05e-10	AGAGAGAGAGAGAGAGAGAGA	MRE
D. melanica	X	scaffold1499.1_4027_4527	212	232	+	8.01e-05	ACGCATAAAAGGAGATAGCCA	MRE
D. melanica	X	scaffold1529.1_8734_9234	239	259	+	9.4e-09	AGAAAGAGAGAGAGAGACAGA	MRE
D. melanica	X	scaffold1541.1_12432_12932	120	140	+	9.05e-08	AATAAGAAAAAGAGAGATAGA	PIONX
D. melanica	X	scaffold1542.1_19736_20236	271	291	-	7.1e-08	AGGGAGGGAGAGAGAGAGAGG	MRE
D. melanica	X	scaffold1614.1_22806_23306	216	236	+	1.43e-07	CATGAAAACAAGCGAGACAGC	PIONX
D. melanica	X	scaffold1634.1_35511_36011	421	441	-	1.78e-05	AATGCTTTAGACAAAGATAGA	PIONX
D. melanica	X	scaffold1649.1_13682_14182	197	217	+	3.37e-09	ACAGAGAGAGAGAGATAGAGA	MRE
D. melanica	X	scaffold1659.1_3782_4282	251	271	-	8.72e-12	CGAGAAAGAGAGAGAGAGAGA	MRE
D. melanica	X	scaffold1670.1_1495_1995	296	316	-	1.64e-08	AGAGAGTGAGAGAGATAGAAG	MRE
D. melanica	X	scaffold1703.1_15128_15628	201	221	+	5.12e-05	TGAGACAGAGATAAATAGATA	MRE
D. melanica	X	scaffold1746.1_299_799	140	160	+	1.99e-05	ATAGCCGGAGCGAGATAGCGA	MRE
D. melanica	X	scaffold1746.1_13984_14484	224	244	-	3.62e-07	CATAAGAGAGAGAGATAGACA	MRE
D. melanica	X	scaffold1772.1_45666_46166	229	249	-	1.05e-10	AGAGAGAGAGAGAGAGAGAGA	MRE
D. melanica	X	scaffold1788.1_1_458	203	223	+	2.11e-05	ACGGACAGACAGAGAGACGGA	MRE
D. melanica	X	scaffold1793.1_13285_13785	109	129	-	2.33e-11	CGAAAGAGAAAGAGAGAGAGA	MRE
D. melanica	X	scaffold1882.1_33884_34384	14	34	-	5.53e-05	AGAATTTGAAGAAGACGCCGG	MRE
D. melanica	X	scaffold1899.1_2717_3217	461	481	-	3.2e-10	AGAGAAAGAGAGAGAGAGCGA	MRE
D. melanica	X	scaffold1905.1_3167_3667	228	248	+	2.65e-08	AGAGAGAGAGCGAGACGGGAA	MRE
D. melanica	X	scaffold1933.1_3104_3604	229	249	+	1.08e-05	GTGGTTTGAAAGAGATGGCAA	MRE
D. melanica	X	scaffold1934.1_23774_24274	285	305	-	5.25e-08	TGGGTTAGAGCGAGATGGCAA	MRE
D. melanica	X	scaffold1947.1_9004_9504	260	280	-	5.95e-06	TATAGTTTAAAAAGAGATAGC	PIONX
D. melanica	X	scaffold1953.1_10289_10789	229	249	-	9.4e-09	TGAAAGTGAACGAGAGGGAGA	MRE
D. melanica	X	scaffold1960.1_1667_2167	282	302	-	2.88e-09	AATCAAATAGAGAGAGACGGC	PIONX
D. melanica	X	scaffold1977.1_4641_5141	168	188	-	3.69e-07	TGTGAGTGAGCGAGAGAGAAA	MRE
D. melanica	X	scaffold1980.1_4709_5209	290	310	-	1.85e-05	TTTGTGTGAAAGAGATGGACA	MRE
D. melanica	X	scaffold1984.1_17555_18055	193	213	+	3.19e-11	TGAGAGAGAGAGAGAGAGAGA	MRE
D. melanica	X	scaffold1988.1_6513_7013	275	295	-	1.65e-06	CGAGCGGGAGCGAGAGAGCTG	MRE
D. melanica	X	scaffold2016.1_5554_6054	171	191	+	1.88e-06	TGGCAAAGAAAGAGAGGCAAG	MRE
D. melanica	X	scaffold2018.1_4303_4803	221	241	+	1.67e-08	ACAGAGAGAGAGAGAAAGAGA	MRE
D. melanica	X	scaffold2022.1_17176_17676	283	303	+	1.82e-06	CGACAGCGACAGAGAAGGGTA	MRE
D. melanica	X	scaffold2048.1_8684_9184	303	323	+	7.76e-06	AACAATAAAAAAAAAGACACA	PIONX
D. melanica	X	scaffold2052.1_12790_13290	234	254	+	4.4e-06	CGTGGGTTAGACAGCGACAGC	PIONX
D. melanica	X	scaffold2052.1_34775_35275	269	289	+	5.63e-08	CGAATGTGAGCGGGACAGCAA	MRE
D. melanica	X	scaffold2071.1_362_862	248	268	-	2.44e-08	AATGGATACGAAAGAGACAGA	PIONX
D. melanica	X	scaffold2071.1_12540_13040	192	212	+	3.22e-07	AACAGGAGAAAAAGAGACAGA	PIONX
D. melanica	X	scaffold2080.1_13878_14378	302	322	-	3.49e-07	CTTAAAAGAGAAAGGGACAGC	PIONX
D. melanica	X	scaffold2093.1_6341_6841	223	243	-	4.36e-06	CTGTTTAGAGCGAGACAGACA	MRE
D. melanica	X	scaffold2099.1_736_1236	289	309	+	1.05e-10	AGAGAGAGAGAGAGAGAGAGA	MRE
D. melanica	X	scaffold2127.1_9839_10339	282	302	-	9.83e-06	CTAGAGTGAGAGAGGTGGCTA	MRE
D. melanica	X	scaffold2139.1_11760_12260	258	278	-	1.19e-05	TGCATTAGAGCGGGACGACAA	MRE
D. melanica	X	scaffold2145.1_16234_16734	233	253	+	1.73e-09	CGAGAGAGAGAGAGAGAAAGA	MRE
D. melanica	X	scaffold2179.1_18478_18978	281	301	-	6.16e-06	TAGCAATGACAGAGATGGCAA	MRE
D. melanica	X	scaffold2223.1_5062_5562	231	251	+	1.05e-10	AGAGAGAGAGAGAGAGAGAGA	MRE
D. melanica	X	scaffold2247.1_12539_13039	204	224	+	1.25e-10	AGAGAGAGAGAGAGACAGAGA	MRE
D. melanica	X	scaffold2251.1_2780_3280	322	342	+	1.32e-05	GTAAATGGAAAGAGAAGGCAT	MRE
D. melanica	X	scaffold2311.1_1_441	209	229	+	8.97e-05	ACAGACAGACAGACAGACAGA	MRE
D. melanica	X	scaffold2387.1_5258_5758	189	209	+	1.16e-05	AACATAATAAAAGGAGAGAAA	PIONX
D. melanica	X	scaffold2389.1_10223_10723	216	236	+	2.27e-13	CGAAAGAGAGAGAGAGAGAGA	MRE
D. melanica	X	scaffold2396.1_633_1133	191	211	-	2.02e-05	CAGCAACAAGCGAGAGGGCAA	MRE
D. melanica	X	scaffold2414.1_22185_22685	170	190	-	7.15e-10	CGAGAAAGAAAGAGAGAGCAA	MRE
D. melanica	X	scaffold2425.1_5941_6441	288	308	+	3.42e-05	CACAAGCGAAAGGGAGAAGGC	PIONX
D. melanica	X	scaffold2480.1_459_959	206	226	-	3.58e-09	AATGAATTAGACAGAGATAGA	PIONX
D. melanica	X	scaffold2532.1_8365_8865	78	98	+	8.86e-05	CACCAAAAAAAAAAACAAAAA	PIONX
D. melanica	X	scaffold2574.1_11339_11839	204	224	-	2.02e-08	CGTCAATTAGAAAGAGAGGGC	PIONX
D. melanica	X	scaffold2595.1_9451_9951	249	269	-	1.6e-12	CGAAAAAGAGAGAGAGAGAGA	MRE
D. melanica	X	scaffold2607.1_10084_10584	403	423	+	1.13e-08	AATCAAATAGAGAGGGATAGA	PIONX
D. melanica	X	scaffold2609.1_211_711	65	85	+	1.2e-06	GAAAAACGAGCGAGAAAGAAA	MRE
D. melanica	X	scaffold2685.1_580_1080	373	393	-	3.98e-06	AAAGTGTGACAGAGATGGCCA	MRE
D. melanica	X	scaffold2698.1_10798_11298	235	255	+	3.71e-05	AAAGATAGAGACAGATATAAA	MRE
D. melanica	X	scaffold2771.1_7035_7535	206	226	+	1.13e-06	TGCGAGCGAGCGAGACGGAGT	MRE
D. melanica	X	scaffold2787.1_8570_9070	94	114	-	7.12e-07	TGAGAGCGAAAGAGGTAGAGA	MRE
D. melanica	X	scaffold2800.1_5539_6039	217	237	+	4.17e-06	CAAACTAGAGCGAGAAGGGGA	MRE
D. melanica	X	scaffold2809.1_22706_23206	249	269	-	8.22e-08	AGCAAGAGAGCGAGAGAGAGA	MRE
D. melanica	X	scaffold2814.1_5441_5941	325	345	+	2.62e-09	ACAAAAAGAGAGAGAGAGAGA	MRE
D. melanica	X	scaffold2875.1_9059_9559	389	409	-	3.85e-05	CTTAAAAGAGTGAGAAAGAAT	MRE
D. melanica	X	scaffold2915.1_6442_6942	286	306	+	1.65e-10	CGCGAGAAAGAAAGAGAGAGA	PIONX
D. melanica	X	scaffold2916.1_6214_6714	48	68	+	4.01e-11	AGAAAGAGAGAGAGAGAGAGA	MRE
D. melanica	X	scaffold2978.1_33_533	389	409	-	2.39e-07	TGAGAGTGAAAAAGATAGAAA	MRE
D. melanica	X	scaffold3020.1_14365_14865	210	230	+	2.27e-13	CGAAAGAGAGAGAGAGAGAGA	MRE
D. melanica	X	scaffold3051.1_8112_8612	460	480	-	1.03e-05	CAGCAAAAAAAAAGGGAAAGA	PIONX
D. melanica	X	scaffold3069.1_4842_5342	232	252	-	5.47e-10	GGAGAGAGAGAGAGAGAGAGA	MRE
D. melanica	X	scaffold3092.1_450_950	191	211	+	2.22e-07	CGAGAGCGAAAGAGACGAACA	MRE
D. melanica	X	scaffold3092.1_5654_6154	213	233	+	1.05e-10	AGAGAGAGAGAGAGAGAGAGA	MRE
D. melanica	X	scaffold3159.1_12388_12888	305	325	-	3.43e-09	TGAGAGTGAGAGAGAGGGAAA	MRE
D. melanica	X	scaffold3224.1_7113_7613	235	255	-	1.22e-06	GCAGATAGAAAGGGATAGGGA	MRE
D. melanica	X	scaffold3244.1_1095_1595	233	253	+	1.59e-06	CATCAGTTAGTAAGAGATAGA	PIONX
D. melanica	X	scaffold3263.1_2637_3137	35	55	+	2.72e-06	AATAAATTAGAGAAAGAAACA	PIONX
D. melanica	X	scaffold3292.1_6398_6898	255	275	-	9.4e-09	AGAAAGAGAGAGAGAGACAGA	MRE
D. melanica	X	scaffold3323.1_14901_15401	256	276	-	3.15e-09	CACGATAACGAAAGAGACAGA	PIONX
D. melanica	X	scaffold3353.1_3589_4089	299	319	-	6.79e-06	CACATGTTAGAGTGAGAGGCA	PIONX
D. melanica	X	scaffold3365.1_4654_5154	278	298	+	2.09e-06	ACAGAAAGAAAGAGAGAAATG	MRE
D. melanica	X	scaffold3437.1_7939_8439	243	263	-	1.18e-10	CGAGAAAGAAAGAGAGAGAGA	MRE
D. melanica	X	scaffold3578.1_5341_5841	329	349	-	8.22e-08	AGATAGCGAGAGAGAGGGAGG	MRE
D. melanica	X	scaffold3640.1_8080_8580	271	291	+	6.2e-07	ACGAAACGAAAGAGACGGCAA	MRE
D. melanica	X	scaffold3644.1_1144_1644	245	265	+	2.97e-08	AGAAAGAGAGAGGGAGAAAGA	MRE
D. melanica	X	scaffold3644.1_14833_15333	21	41	+	1.5e-09	CGAGAGCGAGAGAGAAAGAGA	MRE
D. melanica	X	scaffold3708.1_5786_6286	259	279	-	1.04e-09	AATGAGATAGAAAGAGAGAGA	PIONX
D. melanica	X	scaffold3713.1_2828_3328	312	332	+	1.67e-10	CGAGAGCGAGAGAGAGAGAGA	MRE
D. melanica	X	scaffold3716.1_6114_6614	255	275	+	1.31e-10	CGAGAGAGAGAGAGAGAGAGT	MRE
D. melanica	X	scaffold3745.1_5735_6235	156	176	+	5.18e-09	AGAGAGAGAGAGAGAGAGCAT	MRE
D. melanica	X	scaffold3776.1_11083_11583	154	174	-	2.34e-05	ATTGACAGAACGAGAAAGAAA	MRE
D. melanica	X	scaffold3777.1_3535_4035	239	259	-	1.05e-10	AGAGAGAGAGAGAGAGAGAGA	MRE
D. melanica	X	scaffold3798.1_2951_3451	176	196	-	1.13e-05	CATAAATTAGAAAGAGAGGTG	PIONX
D. melanica	X	scaffold3926.1_128_628	237	257	+	2.03e-05	GGGAAAAGAGACAGATAACTA	MRE
D. melanica	X	scaffold3953.1_10920_11420	159	179	+	1.05e-10	AGAGAGAGAGAGAGAGAGAGA	MRE
D. melanica	X	scaffold4060.1_3526_4026	100	120	+	4.78e-08	AGAGGGAGAGAGAGAGAGATA	MRE
D. melanica	X	scaffold4225.1_3501_4001	269	289	+	2.44e-08	CATCAGATCGAAAGAGATGGA	PIONX
D. melanica	X	scaffold4314.1_324_824	236	256	+	2.4e-09	AGAGAGAGACAGAGAGAGAGA	MRE
D. melanica	X	scaffold4598.1_12267_12767	315	335	+	6.31e-10	AGAAAGAGAGAGGGAGAGAGA	MRE
D. melanica	X	scaffold4659.1_2653_3153	387	407	+	6.62e-07	AGAGTGAGAGAGAAAGGGCGA	MRE
D. melanica	X	scaffold4750.1_1_431	372	392	-	1.05e-10	AGAGAGAGAGAGAGAGAGAGA	MRE
D. melanica	X	scaffold4750.1_3932_4432	345	365	-	3.11e-06	CATATGAGAGAAAGAGAAACA	PIONX
D. melanica	X	scaffold4864.1_45_545	238	258	+	3.84e-12	CGAGAGAGAGAGAGAGAGAGA	MRE
D. melanica	X	scaffold4910.1_636_1136	276	296	-	3.6e-06	TAAATTAGAGCGAGAGCGCAA	MRE
D. melanica	X	scaffold5012.1_614_1114	241	261	-	1.05e-10	AGAGAGAGAGAGAGAGAGAGA	MRE
D. melanica	X	scaffold5273.1_15870_16370	244	264	+	8.97e-05	acagacAGACAGACAGACAGA	MRE
D. melanica	X	scaffold5816.1_1038_1538	207	227	+	2.69e-07	TGAACGAGAAAGAGACGGGGA	MRE
D. melanica	X	scaffold5928.1_430_930	199	219	+	1.05e-10	AGAGAGAGAGAGAGAGAGAGA	MRE
D. melanica	3L	scaffold12.1_93766_94266	190	210	-	8.62e-06	AACCGGAAAGAAAGAGAACCA	PIONX
D. melanica	3L	scaffold12.1_119309_119809	259	279	+	7.91e-11	CGAGAAAGAGCGAGACAGAGA	MRE
D. melanica	3L	scaffold24.1_12710_13210	232	252	+	2.49e-08	AGGGAAAGAGAGAGAGAGAGC	MRE
D. melanica	3L	scaffold24.1_41721_42221	308	328	+	9.89e-05	AACCAAAAAAAAAAAAAAGAA	PIONX
D. melanica	3L	scaffold28.1_57462_57962	194	214	-	1.05e-10	AGAGAGAGAGAGAGAGAGAGA	MRE
D. melanica	3L	scaffold28.1_133480_133980	227	247	+	1.36e-05	CACTGTTTCGAAAGAGACAAA	PIONX
D. melanica	3L	scaffold43.1_28788_29288	244	264	-	9.17e-05	AAAAAATGAAACAGACGACAA	MRE
D. melanica	3L	scaffold43.1_55797_56297	275	295	-	1.31e-06	AGAATGTGAGCGAGACAACAG	MRE
D. melanica	3L	scaffold43.1_74829_75329	223	243	-	3.57e-07	CACGAAAAAAAATGGGACAGA	PIONX
D. melanica	3L	scaffold44.1_38973_39473	199	219	+	9.26e-10	CGAGAGAGAAAGAGAGAGAGT	MRE
D. melanica	3L	scaffold44.1_43959_44459	211	231	+	3.57e-10	TGAAAGAGAGAGAGAGAGATA	MRE
D. melanica	3L	scaffold44.1_57047_57547	87	107	+	1.06e-09	AGAGAGAGAGAGAGAAAGAGA	MRE
D. melanica	3L	scaffold44.1_80759_81259	46	66	+	1.72e-10	AGAAAGAGAGAGAGAGAGAAA	MRE
D. melanica	3L	scaffold45.1_74254_74754	227	247	-	5.92e-09	TGAATTAGAAAGAGAGGGAAA	MRE
D. melanica	3L	scaffold47.1_18071_18571	124	144	+	2.57e-09	CGAAAAAGACAGAGATAGAAG	MRE
D. melanica	3L	scaffold47.1_25882_26382	204	224	+	2.42e-06	CGAGCATGAGAAAGAGAGAAG	MRE
D. melanica	3L	scaffold56.1_40748_41248	76	96	+	1.38e-08	CGAGAAAGAAAGAGACAGTGA	MRE
D. melanica	3L	scaffold56.1_53260_53760	292	312	-	6.2e-06	GTGTATCGAGAGAGATAGCGA	MRE
D. melanica	3L	scaffold56.1_85963_86463	197	217	-	1.53e-09	AACGAGAAAGAAAGGGAGAGA	PIONX
D. melanica	3L	scaffold58.1_21321_21821	301	321	-	4.01e-11	TGAGAGAGAGAGAGACAGAGA	MRE
D. melanica	3L	scaffold65.1_23851_24351	453	473	-	8.34e-05	CGTAGAAAATAGAAAGAAAAA	PIONX
D. melanica	3L	scaffold65.1_47757_48257	275	295	+	3.19e-11	TGAGAGAGAGAGAGAGAGAGA	MRE
D. melanica	3L	scaffold70.1_67362_67862	266	286	+	1.05e-10	AGAGAGAGAGAGAGAGAGAGA	MRE
D. melanica	3L	scaffold70.1_100819_101319	217	237	+	4.01e-11	AGAAAGAGAGAGAGAGAGAGA	MRE
D. melanica	3L	scaffold71.1_38637_39137	231	251	-	1.94e-07	CACGTATTCGACAGAGATAGC	PIONX
D. melanica	3L	scaffold76.1_7984_8484	62	82	-	7.31e-10	TGAGAGAGAGAGAGACAGACA	MRE
D. melanica	3L	scaffold76.1_37354_37854	260	280	-	1.48e-07	AACAGAATAAAGAGAGACAGC	PIONX
D. melanica	3L	scaffold77.1_75638_76138	265	285	+	2.54e-11	CGAGAGAGAGAGAGAGAGAAA	MRE
D. melanica	3L	scaffold77.1_118942_119442	257	277	-	5.05e-07	AAAAACAGAAAGAGACAGACA	MRE
D. melanica	3L	scaffold77.1_139125_139625	107	127	-	2.52e-08	AGAAATAGAGAGGGAAAGCAA	MRE
D. melanica	3L	scaffold81.1_13440_13940	196	216	+	1.05e-08	CACAGATTAGAGAGAGACGGA	PIONX
D. melanica	3L	scaffold81.1_29959_30459	207	227	+	5.24e-05	TAAAAATGACAGAGACCACAA	MRE
D. melanica	3L	scaffold81.1_85028_85528	192	212	-	5.47e-10	GGAGAGAGAGAGAGAGAGAGA	MRE
D. melanica	3L	scaffold87.1_30852_31352	319	339	+	1.75e-05	AAGATGTGAGAAAGACGGAGC	MRE
D. melanica	3L	scaffold89.1_30437_30937	328	348	+	1.67e-06	CATGCATCAGAACGAGACGGC	PIONX
D. melanica	3L	scaffold89.1_43190_43690	258	278	-	8.77e-05	ACGAATTGAAAGAGACCAACA	MRE
D. melanica	3L	scaffold89.1_60668_61168	190	210	-	3.84e-12	CGAGAGAGAGAGAGAGAGAGA	MRE
D. melanica	3L	scaffold91.1_37357_37857	211	231	+	2.17e-05	CACAGTACAGAGTGAAACAGA	PIONX
D. melanica	3L	scaffold95.1_10973_11473	282	302	-	2.01e-10	TGAAAGAGAGAGAGAAAGAGA	MRE
D. melanica	3L	scaffold95.1_28483_28983	319	339	-	6.86e-07	AGTGAGCGAACGAGAGGGAGA	MRE
D. melanica	3L	scaffold95.1_58484_58984	269	289	-	1.26e-06	AATAGAAACGAAAGAGAAGAC	PIONX
D. melanica	3L	scaffold97.1_49207_49707	241	261	+	4.21e-06	CACACTTTAGAGCGAGATAGC	PIONX
D. melanica	3L	scaffold97.1_60204_60704	307	327	+	1.05e-10	AGAGAGAGAGAGAGAGAGAGA	MRE
D. melanica	3L	scaffold103.1_53060_53560	276	296	+	1.65e-07	AGAGTGAGAGGGAGAAAGAAA	MRE
D. melanica	3L	scaffold110.1_2929_3429	212	232	+	1.05e-10	AGAGAGAGAGAGAGAGAGAGA	MRE
D. melanica	3L	scaffold110.1_12632_13132	273	293	-	3.49e-06	CCTAACAGACCGAGATGGCAA	MRE
D. melanica	3L	scaffold110.1_79139_79639	284	304	-	5.59e-06	AATGTGTGCGAGCGAGAGAGT	PIONX
D. melanica	3L	scaffold119.1_26652_27152	257	277	-	1.62e-05	CATGGTTAAGAAAGAGAACAC	PIONX
D. melanica	3L	scaffold127.1_28242_28742	255	275	+	2.87e-09	AGAGAGAGAGAGAGAAAGAAA	MRE
D. melanica	3L	scaffold129.1_47831_48331	261	281	-	1.6e-08	AGAGAGTGAGAGGGACAGAGA	MRE
D. melanica	3L	scaffold132.1_20792_21292	275	295	+	4.45e-09	CGAATGTGAAAGAGAGAGAGA	MRE
D. melanica	3L	scaffold132.1_34709_35209	225	245	-	8.15e-09	CGAGAATGAGAGAGAAAGAAA	MRE
D. melanica	3L	scaffold132.1_42812_43312	260	280	+	1.28e-07	AGAGAAAGAGCGGGACAGGAA	MRE
D. melanica	3L	scaffold132.1_52382_52882	186	206	+	7.43e-11	CGAGAGAGAGAGAGAGAGCGG	MRE
D. melanica	3L	scaffold133.1_14875_15375	235	255	+	6.54e-10	CGCGAGAGAGAAAGAGAGAGA	PIONX
D. melanica	3L	scaffold134.1_4095_4595	319	339	-	1.05e-10	AGAGAGAGAGAGAGAGAGAGA	MRE
D. melanica	3L	scaffold134.1_55895_56395	352	372	+	1.56e-07	TGGGTGCGAGCGAGACGGCAA	MRE
D. melanica	3L	scaffold137.1_18367_18867	250	270	+	4.44e-07	CACGAATTAAAAAGGGACACA	PIONX
D. melanica	3L	scaffold138.1_53635_54135	251	271	+	2.22e-08	CATAAAACAGAGAGAGAAAGC	PIONX
D. melanica	3L	scaffold144.1_18495_18995	369	389	-	4.18e-11	TGAGAGAGAGAGAGAGGGAGA	MRE
D. melanica	3L	scaffold147.1_114466_114966	166	186	+	1.88e-09	AGAGACAGAGAGAGAGAGAGA	MRE
D. melanica	3L	scaffold149.1_34828_35328	221	241	-	3.77e-07	AATATAAGAGAGCGAGACAGA	PIONX
D. melanica	3L	scaffold149.1_71992_72492	266	286	-	3.2e-10	TGAGTGAGAGAGAGAGAGAGA	MRE
D. melanica	3L	scaffold157.1_15199_15699	270	290	-	2.18e-09	AGAGATAGAGAGAGAAAGAGA	MRE
D. melanica	3L	scaffold166.1_90105_90605	237	257	+	5.13e-10	CACGAGATAGACAGAGATGGA	PIONX
D. melanica	3L	scaffold168.1_22915_23415	271	291	-	5.11e-09	TGAGAGAGAGAGAGATAAAGA	MRE
D. melanica	3L	scaffold168.1_43793_44293	264	284	-	1.49e-05	CATGAATAAGAGCAGAACAGA	PIONX
D. melanica	3L	scaffold168.1_68258_68758	274	294	+	2.66e-05	TACGGTTTAGAGCGGTACAGC	PIONX
D. melanica	3L	scaffold175.1_10599_11099	170	190	-	2.82e-06	TCAAAGTGAAAGAGAAAGTGG	MRE
D. melanica	3L	scaffold175.1_38707_39207	205	225	-	9.19e-08	CGGATAAGAGAGAGAGATAGA	MRE
D. melanica	3L	scaffold181.1_34258_34758	201	221	+	3.87e-08	CATCGTAAAGAGAGAGAGAGA	PIONX
D. melanica	3L	scaffold201.1_18628_19128	222	242	-	3.8e-05	AGCGGAAAAGAACAGAAAAGA	PIONX
D. melanica	3L	scaffold201.1_43680_44180	174	194	+	8.31e-08	CAAATGAGAGAGAGACAGATG	MRE
D. melanica	3L	scaffold212.1_3648_4148	224	244	+	1.05e-10	AGAGAGAGAGAGAGAGAGAGA	MRE
D. melanica	3L	scaffold212.1_22417_22917	172	192	-	1.52e-12	AACGAAAAAGAGAGAGATAGA	PIONX
D. melanica	3L	scaffold221.1_15180_15680	232	252	-	7.59e-08	CGTAAATGAGAGAGATAGAAA	MRE
D. melanica	3L	scaffold221.1_50795_51295	45	65	+	3.84e-12	CGAGAGAGAGAGAGAGAGAGA	MRE
D. melanica	3L	scaffold222.1_91346_91846	275	295	+	3.2e-10	TGAGAAAGAGAGAGATAGAGG	MRE
D. melanica	3L	scaffold232.1_27933_28433	208	228	-	4.43e-07	TGAAAGAAAGAAAGATAGAAA	MRE
D. melanica	3L	scaffold232.1_42090_42590	249	269	+	5.03e-09	AGGGAAAGAGAGAGAGAGAAA	MRE
D. melanica	3L	scaffold232.1_50890_51390	294	314	-	1.69e-05	TGGCGAAGAATGAGACAGCAA	MRE
D. melanica	3L	scaffold232.1_177369_177869	253	273	+	1.53e-08	CACAGAATAGAGAGAGAAAGA	PIONX
D. melanica	3L	scaffold235.1_36156_36656	246	266	-	5.29e-09	CATGAAAAAGAAAGAGAGAAA	PIONX
D. melanica	3L	scaffold244.1_40729_41229	215	235	-	6.33e-08	AGAGAGAGAAAGAGAGAGACC	MRE
D. melanica	3L	scaffold246.1_42289_42789	266	286	+	1.61e-05	CACGATTTAGATAAAGACAAC	PIONX
D. melanica	3L	scaffold246.1_53850_54350	245	265	-	5.85e-07	AGTGAGATAGAGATAGAGAGA	PIONX
D. melanica	3L	scaffold254.1_15967_16467	240	260	+	1.16e-05	AACGAATTAGAGCAGTACAGA	PIONX
D. melanica	3L	scaffold264.1_4334_4834	270	290	-	2.71e-06	CATCGATTAGAAAGTGACAGA	PIONX
D. melanica	3L	scaffold264.1_51507_52007	267	287	-	3.43e-09	AGAGAGAGAGAGAGAGAGAAT	MRE
D. melanica	3L	scaffold280.1_22819_23319	258	278	+	1.18e-08	CACCAAAAAGAGAGAGACAGT	PIONX
D. melanica	3L	scaffold280.1_32055_32555	207	227	+	9.25e-07	CACCAAATAGAGAGGGAGCGC	PIONX
D. melanica	3L	scaffold294.1_6285_6785	208	228	+	2.53e-09	CGAAAGCGAGAGAGAGAGGGA	MRE
D. melanica	3L	scaffold299.1_90056_90556	303	323	+	1.54e-05	CGCACGATGGAAAGAGACAAA	PIONX
D. melanica	3L	scaffold321.1_36364_36864	192	212	-	2.11e-08	AGACAGAGACAGAGAGAGCGA	MRE
D. melanica	3L	scaffold323.1_20475_20975	247	267	+	1.05e-10	AGAGAGAGAGAGAGAGAGAGA	MRE
D. melanica	3L	scaffold324.1_12303_12803	220	240	+	3.62e-11	TGAAATAGAGAGAGAGAGAGA	MRE
D. melanica	3L	scaffold326.1_39069_39569	258	278	-	9.93e-08	AGAGTGCGAGAGAGAGAGATG	MRE
D. melanica	3L	scaffold341.1_28500_29000	279	299	-	4.17e-06	AGCAAGTGCGAAAGAGATGCT	PIONX
D. melanica	3L	scaffold355.1_16450_16950	261	281	-	2.76e-07	AATGAAAAAAAAAGAGAAAAA	PIONX
D. melanica	3L	scaffold355.1_30843_31343	239	259	-	7.86e-08	AGAGTGAGAGCGAGAGAAAGA	MRE
D. melanica	3L	scaffold362.1_30814_31314	227	247	-	1.88e-08	TGAGAGAGAAAGGGAGAGACA	MRE
D. melanica	3L	scaffold372.1_26149_26649	267	287	+	1.81e-09	AGAAAGAGAGAGAGAGAGGGA	MRE
D. melanica	3L	scaffold372.1_48294_48794	244	264	+	6.62e-07	CGAGAGTGAGTGAGACAGGGA	MRE
D. melanica	3L	scaffold372.1_71397_71897	442	462	+	6.37e-09	AGAAAGAGAGAGAGACAAAGA	MRE
D. melanica	3L	scaffold378.1_53842_54342	240	260	+	2.46e-06	ACACAGAAAGAGAGATAGAGT	MRE
D. melanica	3L	scaffold391.1_16735_17235	207	227	+	1.07e-08	AGAGAACGAAAGAGACAGAGA	MRE
D. melanica	3L	scaffold394.1_25063_25563	366	386	+	1.5e-05	AGAAACAGAGAAAGAAACTGA	MRE
D. melanica	3L	scaffold395.1_2546_3046	252	272	-	1.37e-05	TTAAAAAGAAAAAGAAAGTAA	MRE
D. melanica	3L	scaffold399.1_62801_63301	269	289	-	1.49e-05	CACAGTTTAAAGTGAGATAAA	PIONX
D. melanica	3L	scaffold399.1_70053_70553	277	297	+	3.34e-10	CACGAAATAGAGCGAGATGGC	PIONX
D. melanica	3L	scaffold407.1_22898_23398	168	188	-	7.2e-11	AGAAAAAGAGAGAGAGAGAGA	MRE
D. melanica	3L	scaffold407.1_32050_32550	257	277	+	1.26e-09	AGAGAGAGAGAGGGAGAGAGA	MRE
D. melanica	3L	scaffold412.1_8130_8630	256	276	-	3.28e-10	TGAGAGAGAGCGAGAGAGCGA	MRE
D. melanica	3L	scaffold417.1_3057_3557	96	116	+	4.01e-11	AGAAAGAGAGAGAGAGAGAGA	MRE
D. melanica	3L	scaffold468.1_20924_21424	262	282	-	3.88e-11	CACGAAATAGAAAGAGAGAGA	PIONX
D. melanica	3L	scaffold479.1_57980_58480	290	310	+	6.69e-11	CGAGAGAGAAAGAGAGAGAGA	MRE
D. melanica	3L	scaffold480.1_27580_28080	357	377	-	3.49e-08	AGAAAAAAAGAGAGAGGGAGA	MRE
D. melanica	3L	scaffold482.1_32203_32703	312	332	-	4.41e-10	TGAAATAGAGCGAGATGGCGA	MRE
D. melanica	3L	scaffold505.1_42373_42873	227	247	-	4.53e-09	CACCAAACAGACAGAGAGAGA	PIONX
D. melanica	3L	scaffold520.1_2778_3278	207	227	-	6.5e-11	TGAGAGAGAGAGAGAGAGCGA	MRE
D. melanica	3L	scaffold521.1_22806_23306	194	214	+	6.92e-06	CACCAAAAAGAGTGTGACAAA	PIONX
D. melanica	3L	scaffold521.1_48854_49354	284	304	+	1.83e-05	TGTGCGAGAAAGAGATGCAAA	MRE
D. melanica	3L	scaffold529.1_24732_25232	260	280	+	2.78e-09	CACAAAATAGAGAGAGAAAGA	PIONX
D. melanica	3L	scaffold541.1_4503_5003	252	272	-	2.51e-07	TTGAAAAGAGAGAGAGAGAGC	MRE
D. melanica	3L	scaffold559.1_5357_5857	213	233	+	1.85e-06	AGCAAGAGAGCAAGAGGGAAA	MRE
D. melanica	3L	scaffold559.1_10591_11091	437	457	-	2.57e-06	CATCAATGAGAACGAGATGCT	PIONX
D. melanica	3L	scaffold559.1_91901_92401	184	204	+	6.18e-08	AATAGATTAGAAAGAGAGAGA	PIONX
D. melanica	3L	scaffold560.1_19164_19664	343	363	+	2.89e-06	TGCGTGCGAGCGAGACAGCGT	MRE
D. melanica	3L	scaffold561.1_2931_3431	211	231	+	1.17e-05	CATGGATTAGAGCGAGGCAGT	PIONX
D. melanica	3L	scaffold564.1_12593_13093	183	203	+	3.06e-05	CTGGAAGGACGGAGACGGCGC	MRE
D. melanica	3L	scaffold567.1_31771_32271	269	289	+	7.16e-09	TGAGATAGAAAGAGATAGATA	MRE
D. melanica	3L	scaffold567.1_50139_50639	165	185	+	3.81e-09	CATAAATAAGAGAGAGATAGA	PIONX
D. melanica	3L	scaffold577.1_16072_16572	240	260	-	3.63e-06	AGAAATAGAGATAGATATAGA	MRE
D. melanica	3L	scaffold577.1_24424_24924	240	260	+	3.01e-09	CATGAAAAAGAGCGAGAAAGA	PIONX
D. melanica	3L	scaffold590.1_83126_83626	237	257	-	1.05e-10	AGAGAGAGAGAGAGAGAGAGA	MRE
D. melanica	3L	scaffold604.1_27590_28090	235	255	+	2.21e-06	CATAGATGAGAGAAGGACGGA	PIONX
D. melanica	3L	scaffold611.1_17054_17554	344	364	-	7.53e-05	CGTGAAAAAGAAGAAAAAAAC	PIONX
D. melanica	3L	scaffold611.1_29555_30055	279	299	+	3.19e-11	TGAGAGAGAGAGAGAGAGAGA	MRE
D. melanica	3L	scaffold647.1_26005_26505	244	264	-	2.73e-10	AGAGATAGAGAGAGAGAGAGA	MRE
D. melanica	3L	scaffold649.1_395_895	228	248	+	8.13e-07	TATGGATACGAAAGAGAGAAA	PIONX
D. melanica	3L	scaffold703.1_4161_4661	193	213	-	3.27e-07	CACGAGAAAGAGAAGGACACA	PIONX
D. melanica	3L	scaffold714.1_3972_4472	215	235	+	1.21e-05	CACCATTGAGAGCGAGACCAC	PIONX
D. melanica	3L	scaffold718.1_44940_45440	206	226	+	3.19e-11	TGAGAGAGAGAGAGAGAGAGA	MRE
D. melanica	3L	scaffold720.1_10422_10922	199	219	+	4.09e-09	CATGAATTAGACAGAGAGAGA	PIONX
D. melanica	3L	scaffold720.1_41668_42168	72	92	+	3.74e-05	TGGTTTTGAAAGAGATGTATA	MRE
D. melanica	3L	scaffold720.1_50233_50733	313	333	+	1.05e-06	CATGAAATAGAACGAGAACGA	PIONX
D. melanica	3L	scaffold724.1_34325_34825	201	221	+	2.58e-07	CGTGTATCAGAGCGAGATGGC	PIONX
D. melanica	3L	scaffold724.1_48375_48875	321	341	+	9.33e-05	AGAGGCCGACTGGGATGGAGT	MRE
D. melanica	3L	scaffold726.1_12849_13349	259	279	+	3.85e-07	TACAGGTTAGAGCGAGATAGC	PIONX
D. melanica	3L	scaffold742.1_21905_22405	233	253	+	1.04e-08	AGAGACAGAGAGAGAAAGAGA	MRE
D. melanica	3L	scaffold744.1_24313_24813	359	379	+	1.26e-09	AGAGAGAGAGAGGGAGAGAGA	MRE
D. melanica	3L	scaffold751.1_5300_5800	255	275	-	2.29e-09	CGGAAAAGACAGAGAGAGAGA	MRE
D. melanica	3L	scaffold751.1_17250_17750	243	263	-	2.55e-08	AGAGAGAGAAGGAGAGGGAGA	MRE
D. melanica	3L	scaffold770.1_2304_2804	285	305	+	7.72e-05	CACAGCAAAGAAAGCGACAAA	PIONX
D. melanica	3L	scaffold777.1_14466_14966	331	351	-	3.19e-11	TGAGAGAGAGAGAGAGAGAGA	MRE
D. melanica	3L	scaffold777.1_17417_17917	262	282	-	5.67e-09	ACAGAGAGAGAGAGACAGCGA	MRE
D. melanica	3L	scaffold779.1_14598_15098	232	252	+	5.77e-08	AGAAAGAGAGCGAGAGCGAGA	MRE
D. melanica	3L	scaffold781.1_23594_24094	255	275	-	2.97e-08	CATGAAACAGAGCGAGAGAAA	PIONX
D. melanica	3L	scaffold808.1_37097_37597	297	317	-	1.29e-05	GCGGAGTGAGCAAGAGAGATA	MRE
D. melanica	3L	scaffold808.1_52722_53222	225	245	-	5.03e-09	ACAGAGAGAGAGAGAGAGCGA	MRE
D. melanica	3L	scaffold831.1_11249_11749	266	286	+	2.15e-05	TATGAATACGAAAGAGAATCA	PIONX
D. melanica	3L	scaffold831.1_21473_21973	224	244	+	2.61e-10	AACGAGAAAGAGAGAGAAAGA	PIONX
D. melanica	3L	scaffold831.1_26574_27074	247	267	-	4.01e-11	AGAAAGAGAGAGAGAGAGAGA	MRE
D. melanica	3L	scaffold833.1_1101_1601	263	283	+	3.6e-06	TGCAAGAGAGAATGAGACACA	PIONX
D. melanica	3L	scaffold845.1_48447_48947	238	258	-	5.84e-09	AGAGATAGAGAGAGAGAGAGC	MRE
D. melanica	3L	scaffold852.1_39124_39624	313	333	+	2.02e-06	AATGGATTGAAGAGAGAAAGC	PIONX
D. melanica	3L	scaffold885.1_18815_19315	223	243	+	8.81e-05	CATAGAACAGAACAGAACAGA	PIONX
D. melanica	3L	scaffold887.1_4739_5239	272	292	+	5.99e-07	AGTGAAAGAGCAAGAGACGGA	PIONX
D. melanica	3L	scaffold887.1_21108_21608	417	437	-	3.47e-05	AGAAACAGAAAGAAAAACAAA	MRE
D. melanica	3L	scaffold906.1_15446_15946	318	338	-	2.22e-09	TGAAAGTGAGCGAGAGGGAGA	MRE
D. melanica	3L	scaffold957.1_22104_22604	94	114	+	7.98e-10	AGAGTGAGAGAGAGATAGAGA	MRE
D. melanica	3L	scaffold962.1_36816_37316	312	332	-	2.1e-05	AATGAGAAAGAAAGAAACGTC	PIONX
D. melanica	3L	scaffold991.1_32472_32972	278	298	+	4.55e-08	AGAGTAAGAGAGAGAGAAAGA	MRE
D. melanica	3L	scaffold1000.1_22377_22877	128	148	+	4.01e-11	AGAAAGAGAGAGAGAGAGAGA	MRE
D. melanica	3L	scaffold1013.1_8726_9226	282	302	+	1.02e-05	CTGGTGCGAGCGAGATGCAGG	MRE
D. melanica	3L	scaffold1013.1_50645_51145	133	153	+	1.93e-05	GCAATTAGAAAAAGATGCAAA	MRE
D. melanica	3L	scaffold1023.1_5334_5834	253	273	-	4.06e-08	CACGAGAGAGAGTGAGAAAGA	PIONX
D. melanica	3L	scaffold1023.1_17840_18340	120	140	-	2.36e-08	AACCGGAAAGAAAGAGAAGGA	PIONX
D. melanica	3L	scaffold1033.1_13254_13754	175	195	+	4.01e-11	AGAAAGAGAGAGAGAGAGAGA	MRE
D. melanica	3L	scaffold1053.1_1272_1772	297	317	-	1.53e-06	TAACAAAGAAAGAGACAGCAC	MRE
D. melanica	3L	scaffold1066.1_20202_20702	232	252	-	6.42e-10	GGAGAGAGAGAGAGACAGAGA	MRE
D. melanica	3L	scaffold1077.1_758_1258	191	211	+	3.19e-11	TGAGAGAGAGAGAGAGAGAGA	MRE
D. melanica	3L	scaffold1077.1_27849_28349	270	290	+	1.42e-08	TGTGAGAGAGAGAGATAGAGA	MRE
D. melanica	3L	scaffold1079.1_18643_19143	194	214	+	2.21e-07	CGCCAAAACGAGCGAGACAGT	PIONX
D. melanica	3L	scaffold1090.1_16774_17274	285	305	-	6.03e-11	AACGAAATAGAAAGAGAGAGA	PIONX
D. melanica	3L	scaffold1107.1_12213_12713	195	215	+	4.01e-11	AGAAAGAGAGAGAGAGAGAGA	MRE
D. melanica	3L	scaffold1126.1_14850_15350	414	434	-	6.62e-06	AGTGAGAGAGTGAGAGGGAAT	MRE
D. melanica	3L	scaffold1173.1_3753_4253	215	235	+	2.3e-05	AGATTATGAGACAGATAGATA	MRE
D. melanica	3L	scaffold1173.1_15855_16355	461	481	+	1.05e-10	AGAGAGAGAGAGAGAGAGAGA	MRE
D. melanica	3L	scaffold1192.1_37757_38257	208	228	-	3.56e-05	AACGAATTGAAGAAAGACGCG	PIONX
D. melanica	3L	scaffold1198.1_15609_16109	289	309	+	1.05e-10	AGAGAGAGAGAGAGAGAGAGA	MRE
D. melanica	3L	scaffold1219.1_6834_7334	196	216	-	3.84e-12	CGAGAGAGAGAGAGAGAGAGA	MRE
D. melanica	3L	scaffold1241.1_26553_27053	181	201	+	8.15e-07	TGAAAAAGAAAAGGATAGGAA	MRE
D. melanica	3L	scaffold1273.1_31780_32280	207	227	-	1.04e-09	CGAAATAGAGGGAGAGAGAGA	MRE
D. melanica	3L	scaffold1281.1_16150_16650	216	236	+	5.25e-12	CGAGAGAGAGAGAGACAGAGA	MRE
D. melanica	3L	scaffold1281.1_19175_19675	191	211	-	1.46e-05	CACGAAAAAGAAGAGGGTAGC	PIONX
D. melanica	3L	scaffold1308.1_46876_47376	237	257	+	4.01e-11	AGAAAGAGAGAGAGAGAGAGA	MRE
D. melanica	3L	scaffold1313.1_13630_14130	222	242	-	7.28e-06	TGTTAATGAGCGAGAGGGAGC	MRE
D. melanica	3L	scaffold1318.1_13375_13875	134	154	-	1.53e-09	AGAAAGAGAGAGAGAAAGAAA	MRE
D. melanica	3L	scaffold1318.1_20064_20564	467	487	-	7.5e-06	AGCGAGCGAGTGAGAGGGAGA	MRE
D. melanica	3L	scaffold1328.1_31365_31865	291	311	-	1.05e-10	AGAGAGAGAGAGAGAGAGAGA	MRE
D. melanica	3L	scaffold1328.1_39159_39659	224	244	-	2.15e-05	AGAATGAGAAACAGAGACAGC	MRE
D. melanica	3L	scaffold1349.1_13745_14245	263	283	+	5.03e-09	AGAGAGAGAAAGAGAAAGAGA	MRE
D. melanica	3L	scaffold1349.1_34782_35282	292	312	-	5.84e-09	GGAGAGAGAGAGAGATAGATA	MRE
D. melanica	3L	scaffold1387.1_6133_6633	291	311	+	4.91e-05	AGACTGCAACAGAGACAACAA	MRE
D. melanica	3L	scaffold1410.1_12670_13170	202	222	+	1.6e-08	AGAGAGAGAGAGAGAGAGCTT	MRE
D. melanica	3L	scaffold1411.1_13294_13794	248	268	+	1.42e-05	TGAAAGGGACGGGGAGAGTGT	MRE
D. melanica	3L	scaffold1423.1_24674_25174	299	319	-	3.19e-11	TGAGAGAGAGAGAGAGAGAGA	MRE
D. melanica	3L	scaffold1483.1_17446_17946	383	403	-	6.69e-11	CGAGAGAGAAAGAGAGAGAGA	MRE
D. melanica	3L	scaffold1487.1_358_858	241	261	-	4.65e-09	AGCAAGAGAGAGAGAGATAGA	PIONX
D. melanica	3L	scaffold1494.1_46799_47299	222	242	-	1.05e-10	AGAGAGAGAGAGAGAGAGAGA	MRE
D. melanica	3L	scaffold1498.1_2614_3114	232	252	-	1.05e-10	AGAGAGAGAGAGAGAGAGAGA	MRE
D. melanica	3L	scaffold1563.1_29240_29740	274	294	-	1.2e-10	AATGAAAAAGAGAGAGAGAGA	PIONX
D. melanica	3L	scaffold1576.1_1068_1568	305	325	+	5.03e-09	AGAAAGAGAGAGGGAGAGAGT	MRE
D. melanica	3L	scaffold1640.1_20373_20873	278	298	+	1.05e-10	AGAGAGAGAGAGAGAGAGAGA	MRE
D. melanica	3L	scaffold1641.1_7292_7792	217	237	-	4.01e-11	AGAAAGAGAGAGAGAGAGAGA	MRE
D. melanica	3L	scaffold1654.1_11549_12049	236	256	+	1.05e-10	AGAGAGAGAGAGAGAGAGAGA	MRE
D. melanica	3L	scaffold1654.1_36305_36805	210	230	-	8.67e-09	CACAGAATAGAAAGAGAGAGA	PIONX
D. melanica	3L	scaffold1694.1_2372_2872	326	346	+	1.05e-10	AGAGAGAGAGAGAGAGAGAGA	MRE
D. melanica	3L	scaffold1792.1_1_461	202	222	-	4.69e-07	AAAGTGAGAGCGAGAGAGCTA	MRE
D. melanica	3L	scaffold1809.1_5824_6324	275	295	+	2.73e-06	AACGAGTAAAAGAGATAGAGC	PIONX
D. melanica	3L	scaffold1831.1_16651_17151	189	209	-	6.47e-10	AGCGAGAGAGAAAGAGATGGA	PIONX
D. melanica	3L	scaffold1890.1_25464_25964	246	266	-	8.27e-09	AGAATGAGAGAGAGACAGAGC	MRE
D. melanica	3L	scaffold1890.1_45368_45868	241	261	+	2.73e-10	AGAGATAGAGAGAGAGAGAGA	MRE
D. melanica	3L	scaffold2002.1_8062_8562	240	260	-	1.05e-10	AGAGAGAGAGAGAGAGAGAGA	MRE
D. melanica	3L	scaffold2034.1_12629_13129	167	187	+	3.01e-08	TGAGTAAGAGAGAGAGAGTGA	MRE
D. melanica	3L	scaffold2074.1_8243_8743	229	249	+	6.48e-06	CACAGTTTGAAGCGAGACAGA	PIONX
D. melanica	3L	scaffold2197.1_12285_12785	249	269	-	3.53e-08	AGAGTGAGAGAAAGAGAGAGA	MRE
D. melanica	3L	scaffold2206.1_3954_4454	322	342	+	3.99e-08	ACAAAGTGAGAGAGATAGAAA	MRE
D. melanica	3L	scaffold2216.1_4699_5199	235	255	+	3.84e-12	CGAGAGAGAGAGAGAGAGAGA	MRE
D. melanica	3L	scaffold2216.1_18158_18658	170	190	+	1.48e-06	CACCTTAGAAAGAGAGAGAGA	PIONX
D. melanica	3L	scaffold2296.1_451_951	296	316	-	4.01e-11	AGAAAGAGAGAGAGAGAGAGA	MRE
D. melanica	3L	scaffold2296.1_13590_14090	346	366	+	1.26e-06	GAACACAGAGAGAGATGGCAA	MRE
D. melanica	3L	scaffold2343.1_8795_9295	248	268	+	8.03e-09	AGAAAGAGAAAGAGATAGGGA	MRE
D. melanica	3L	scaffold2487.1_12218_12718	221	241	-	2.57e-09	CGAGTGAGAGAGAGAGAGGGA	MRE
D. melanica	3L	scaffold2507.1_6448_6948	419	439	-	3.19e-11	TGAGAGAGAGAGAGAGAGAGA	MRE
D. melanica	3L	scaffold2674.1_13232_13732	223	243	-	9e-09	CGAGAGAGAGAGAGAGCGAGA	MRE
D. melanica	3L	scaffold2806.1_14547_15047	280	300	-	4.08e-08	AGAATTAGAGAGAGAGGAAGA	MRE
D. melanica	3L	scaffold3203.1_4313_4813	297	317	+	3.84e-12	CGAGAGAGAGAGAGAGAGAGA	MRE
D. melanica	3L	scaffold3250.1_2598_3098	144	164	-	1.06e-05	AGAAACAGAAATAGATACAGA	MRE
D. melanica	3L	scaffold3418.1_4574_5074	18	38	-	2.61e-07	TACAGATCAGAGAGAGAAAGA	PIONX
D. melanica	3L	scaffold3612.1_9912_10412	231	251	-	2.84e-05	AGAAATTGAGAGGGAAACTGC	MRE
D. melanica	3L	scaffold3686.1_7211_7711	278	298	+	2.56e-05	CATAAATTAGAATGGGTCGGA	PIONX
D. melanica	3L	scaffold3732.1_10783_11283	254	274	+	6.72e-06	TGCAAGAGAGACAGATAGATA	MRE
D. melanica	3L	scaffold3737.1_2586_3086	63	83	+	3.19e-11	TGAGAGAGAGAGAGAGAGAGA	MRE
D. melanica	3L	scaffold3801.1_11290_11790	322	342	+	2.4e-06	AGCGAGCGAGGGAGACAGCGA	MRE
D. melanica	3L	scaffold3933.1_664_1164	214	234	+	5.61e-09	CGTGAGAACGAGAGAGACGGC	PIONX
D. melanica	3L	scaffold3949.1_11203_11703	178	198	-	2.83e-08	AGTAAAAAAGAGAGGGAGAGA	PIONX
D. melanica	3L	scaffold4339.1_4715_5215	219	239	+	1.07e-06	TGACTTAAAAAGAGACGGAGA	MRE
D. melanica	3L	scaffold4679.1_10749_11249	218	238	-	5.15e-05	TGGATATGAAAGAAAGAAAAA	MRE
D. melanica	3L	scaffold6804.1_1_434	119	139	-	2.18e-09	AGAGAGAGAAAGAGAGAGAAA	MRE
D. robusta	X	scaffold95.1_18525_19025	301	321	+	6.04e-08	GGAGAAAGAACGAGAGAGAAG	MRE
D. robusta	X	scaffold184.1_39886_40386	195	215	+	1.24e-08	AGAGGAAGAGAGAGAGGGAGA	MRE
D. robusta	X	scaffold201.1_17547_18047	244	264	-	8.83e-07	ATAGAAAGAGAGAGACAGCTC	MRE
D. robusta	X	scaffold203.1_25473_25973	286	306	+	4.94e-08	GGAAAAAGAGGGAGATGGCAA	MRE
D. robusta	X	scaffold210.1_7963_8463	227	247	+	1.4e-09	TGAGTGAGAGCGAGACAGAGA	MRE
D. robusta	X	scaffold224.1_12218_12718	249	269	+	6.55e-08	CGAGAGCGAGAGGGAGAGCAC	MRE
D. robusta	X	scaffold260.1_36670_37170	227	247	-	3.19e-11	TGAGAGAGAGAGAGAGAGAGA	MRE
D. robusta	X	scaffold260.1_40171_40671	200	220	+	1.02e-09	TGAAAGAGAGAGGGAGAGAGG	MRE
D. robusta	X	scaffold260.1_57492_57992	473	493	-	1.71e-05	AGCAAAAAAAAAAGAAAGAAA	PIONX
D. robusta	X	scaffold271.1_11502_12002	298	318	-	5.61e-06	CACATTGGAGAAAGAGATAAA	PIONX
D. robusta	X	scaffold273.1_4188_4688	257	277	+	8.83e-08	CGCAAAAGAGAGGGAGAAAGA	PIONX
D. robusta	X	scaffold273.1_24168_24668	208	228	-	3.84e-12	CGAGAGAGAGAGAGAGAGAGA	MRE
D. robusta	X	scaffold292.1_11612_12112	435	455	+	7.55e-06	GAAAAGAGAATGAGATGGACA	MRE
D. robusta	X	scaffold299.1_13461_13961	279	299	+	1.4e-06	CATGAGATAGAAAGGGTTAGC	PIONX
D. robusta	X	scaffold299.1_42806_43306	274	294	+	3.62e-08	TGTAAGAGAGAGAGAAAGAGA	MRE
D. robusta	X	scaffold313.1_1836_2336	277	297	-	1.66e-09	AACGAATGAGAGCGAGATGGA	PIONX
D. robusta	X	scaffold338.1_38694_39194	270	290	-	4.85e-07	CACGAATCAAAACGAGATGCA	PIONX
D. robusta	X	scaffold360.1_14791_15291	233	253	+	4.41e-10	CGAAATAGAGAGAGAGAGAGC	MRE
D. robusta	X	scaffold449.1_35846_36346	239	259	+	1.04e-06	CGAGTATGAAAGAGACACAGT	MRE
D. robusta	X	scaffold449.1_49587_50087	138	158	+	3.19e-11	CGAGAGAGAGAGAGACAGAAA	MRE
D. robusta	X	scaffold455.1_31125_31625	245	265	-	6.86e-09	CACGAATTAGAAAGAGATGCA	PIONX
D. robusta	X	scaffold486.1_34623_35123	188	208	-	2.09e-10	CGAAATAGAGAGAGAGAGATA	MRE
D. robusta	X	scaffold518.1_13726_14226	247	267	+	1.01e-08	AGAGAAAGACAGAGAGAGAGG	MRE
D. robusta	X	scaffold522.1_23775_24275	209	229	-	5.25e-07	AGATAGTGACAGAGACGGAAA	MRE
D. robusta	X	scaffold529.1_20233_20733	177	197	-	4.55e-08	TGAAATAGAAAGAGACAGGCA	MRE
D. robusta	X	scaffold596.1_18853_19353	140	160	+	1.05e-10	AGAGAGAGAGAGAGAGAGAGA	MRE
D. robusta	X	scaffold597.1_22329_22829	251	271	-	3.17e-09	AGAGAGAGAGAGAGATGGCTA	MRE
D. robusta	X	scaffold627.1_9524_10024	231	251	-	6.74e-05	TGTGCGAGAAAGAGAGCGCAT	MRE
D. robusta	X	scaffold643.1_2631_3131	219	239	-	3.13e-06	CGGCAACAAGCGAGAGGGCAA	MRE
D. robusta	X	scaffold643.1_15090_15590	242	262	-	2.01e-06	CATTGATGAGAAAGAGATGGC	PIONX
D. robusta	X	scaffold666.1_14828_15328	269	289	-	8.9e-06	CGAGTGTGAGCGAGACATGTG	MRE
D. robusta	X	scaffold666.1_27772_28272	242	262	+	4.88e-11	AGAAAGAGAGAGAGACAGAGA	MRE
D. robusta	X	scaffold669.1_10034_10534	392	412	+	2.48e-06	AGAGTGAGAGAGGTAGAGAGA	MRE
D. robusta	X	scaffold669.1_18440_18940	325	345	-	2.01e-06	AGAGATAGAGAGAGCCAGACT	MRE
D. robusta	X	scaffold699.1_763_1263	204	224	-	8.47e-06	TGCATGTGAAAGAGACAACGA	MRE
D. robusta	X	scaffold699.1_16280_16780	253	273	+	8.45e-07	AGAGTATGAGGGAGAGAGCAG	MRE
D. robusta	X	scaffold715.1_10161_10661	54	74	-	1.53e-09	AGAGAGCGAGAGAGAGAGAGA	MRE
D. robusta	X	scaffold827.1_170_670	235	255	+	3.64e-05	TTTGTGTGAGCGAGATGGCAC	MRE
D. robusta	X	scaffold850.1_22109_22609	274	294	+	4.8e-09	AGAGAAAGAGAGGGAGAGAAA	MRE
D. robusta	X	scaffold884.1_35055_35555	264	284	+	1.41e-08	CACAAAAACGAGCGAGACGGA	PIONX
D. robusta	X	scaffold905.1_5650_6150	209	229	+	1.78e-05	GGTGCAAGAGGGAGATGGAGG	MRE
D. robusta	X	scaffold905.1_20929_21429	268	288	-	4.81e-06	TGAGAGAGAAAAGGAAGGGTA	MRE
D. robusta	X	scaffold982.1_30830_31330	1	21	+	1.25e-07	CAAGAGAGAGAGAGAGAGATC	MRE
D. robusta	X	scaffold1035.1_28529_29029	257	277	+	6.97e-07	CACGGATTAAAAAGAGAGAGT	PIONX
D. robusta	X	scaffold1070.1_4570_5070	249	269	+	6.2e-07	CGAATTTGAGCGAGATGGTCA	MRE
D. robusta	X	scaffold1070.1_18034_18534	247	267	+	1.88e-08	CACGAGAAAGAGTGAGAAAGA	PIONX
D. robusta	X	scaffold1091.1_17131_17631	264	284	-	5.55e-07	TGGCAAAGAAAGAGATAGCTT	MRE
D. robusta	X	scaffold1093.1_3783_4283	443	463	+	1.51e-07	AGAGTGCGAGAGAGAGGGGAA	MRE
D. robusta	X	scaffold1115.1_3593_4093	215	235	-	6.53e-10	AGAGAGAGAGAGAGAGAGCAA	MRE
D. robusta	X	scaffold1145.1_10668_11168	241	261	-	7.45e-10	AGAGAAAGAGCGAGAGAGAGA	MRE
D. robusta	X	scaffold1186.1_813_1313	259	279	-	1.07e-06	CACGGAAACGAAAGAGTCGGC	PIONX
D. robusta	X	scaffold1219.1_9423_9923	235	255	-	4.31e-10	AATGAGAAAGAGAGAGATGGC	PIONX
D. robusta	X	scaffold1221.1_19320_19820	202	222	+	2.83e-07	TCAATATGAGAGAGAGAGCTA	MRE
D. robusta	X	scaffold1223.1_6245_6745	321	341	+	3.05e-08	CACGAGTTAAAAAGAGATGGC	PIONX
D. robusta	X	scaffold1248.1_28795_29295	251	271	+	3.7e-10	AGAAAGAGAAAGAGAGAGAGA	MRE
D. robusta	X	scaffold1283.1_6100_6600	234	254	-	3.43e-06	TGGGCGAGACCGAGACAGAAT	MRE
D. robusta	X	scaffold1302.1_27052_27552	115	135	-	5.15e-08	CGCAAAATAGAGAGAGAAAAA	PIONX
D. robusta	X	scaffold1346.1_1_420	134	154	+	1.28e-05	TCGATATGAGCGAGACACATA	MRE
D. robusta	X	scaffold1372.1_3992_4492	84	104	-	1.22e-09	CACGAGAGAGAGCGAGAGAGA	PIONX
D. robusta	X	scaffold1382.1_3290_3790	220	240	+	1.93e-05	CATGAATGCAACAGAGTCAGC	PIONX
D. robusta	X	scaffold1383.1_17237_17737	223	243	-	3.74e-06	TCAGAGAGACGGAGATAGGTA	MRE
D. robusta	X	scaffold1401.1_18455_18955	236	256	+	9.82e-07	TGAAAACGAAAGAAAGGGAGA	MRE
D. robusta	X	scaffold1417.1_5434_5934	264	284	-	5.97e-08	AAAAAAAGAGAGAGATGGATA	MRE
D. robusta	X	scaffold1425.1_7150_7650	216	236	+	6.45e-08	CACAAGAGGGAAAGAGACAGA	PIONX
D. robusta	X	scaffold1426.1_4120_4620	101	121	-	3.76e-07	ACACAAAGAGAGAGAAAGAAG	MRE
D. robusta	X	scaffold1426.1_34528_35028	248	268	+	1.81e-06	CACGGGTTAGAGCGAGTCAGC	PIONX
D. robusta	X	scaffold1434.1_9712_10212	267	287	+	8.72e-12	CGAGAAAGAGAGAGAGAGAGA	MRE
D. robusta	X	scaffold1459.1_16963_17463	235	255	-	3.16e-08	CGAAAAAGAGAGAGAGATACA	MRE
D. robusta	X	scaffold1469.1_18050_18550	182	202	-	3.41e-07	AGCAAGCGAGAGAGATAGAGG	MRE
D. robusta	X	scaffold1472.1_14884_15384	193	213	+	1.05e-10	AGAGAGAGAGAGAGAGAGAGA	MRE
D. robusta	X	scaffold1495.1_11035_11535	216	236	+	3.98e-06	CGAGAGAAAGAGAGAAGTATA	MRE
D. robusta	X	scaffold1562.1_24528_25028	218	238	-	4.51e-07	AGTGAGAGAGAAAGACAGAGA	MRE
D. robusta	X	scaffold1566.1_30395_30895	226	246	+	4.35e-05	CGCATGCCAGAGCGAGACAAC	PIONX
D. robusta	X	scaffold1570.1_4529_5029	249	269	+	3.8e-08	GAAAAAAGAGAGAGACAGCGA	MRE
D. robusta	X	scaffold1619.1_9290_9790	240	260	+	2.18e-07	CACAGAGTAGAAAGAGAAAGA	PIONX
D. robusta	X	scaffold1628.1_2661_3161	266	286	+	4.97e-06	AGTGAGTAGGAGTAAGACAGA	PIONX
D. robusta	X	scaffold1631.1_1233_1733	316	336	-	3.92e-08	TACAAATTAGAAAGAGACAGC	PIONX
D. robusta	X	scaffold1632.1_6946_7446	212	232	+	1.24e-06	TGTGTGAGAGCAAGAGAGAGA	MRE
D. robusta	X	scaffold1662.1_17341_17841	209	229	+	3.45e-07	TTAAAACGAAAGAGACGGCAA	MRE
D. robusta	X	scaffold1692.1_9965_10465	247	267	-	5.97e-08	AAAGAAAGAGAGAGAAAGAGA	MRE
D. robusta	X	scaffold1703.1_17506_18006	213	233	+	5.71e-09	CATGATAAAGACAGAGACAGA	PIONX
D. robusta	X	scaffold1712.1_9308_9808	253	273	-	2.78e-09	AGAGAGTGAGAGAGAGGGAGA	MRE
D. robusta	X	scaffold1731.1_16338_16838	258	278	+	2.04e-05	AGCATAAAAGCGAGATGGCTA	MRE
D. robusta	X	scaffold1738.1_15423_15923	257	277	+	3.87e-09	ACAGAGAGAGAGAGAGGGAGA	MRE
D. robusta	X	scaffold1756.1_20794_21294	251	271	-	8.18e-06	CATAGCTAAGAGGGAGACGGA	PIONX
D. robusta	X	scaffold1867.1_11901_12401	148	168	-	7.52e-12	CGAAAGAGAGAGAGAGAGAAA	MRE
D. robusta	X	scaffold1879.1_14336_14836	252	272	-	1.73e-06	CATGAAATAGAACAGGACAAC	PIONX
D. robusta	X	scaffold1882.1_18957_19457	209	229	+	3.99e-07	ATGAAGAGAGAGAGACGGGGA	MRE
D. robusta	X	scaffold1893.1_15236_15736	237	257	-	4.06e-09	TCAAAGAGAGAGAGATGGCAA	MRE
D. robusta	X	scaffold2006.1_9899_10399	210	230	+	5.83e-05	GCAAACAGAGCGAAATAAAAA	MRE
D. robusta	X	scaffold2037.1_7519_8019	225	245	-	8e-07	TGGGTGGGAGCGAGAGGGAAT	MRE
D. robusta	X	scaffold2041.1_8751_9251	234	254	-	2.72e-06	CATGGGTTAGAGTGGGACAAC	PIONX
D. robusta	X	scaffold2042.1_17418_17918	239	259	+	2.33e-09	GGAAAAAGAAAGAGATAGAGA	MRE
D. robusta	X	scaffold2063.1_9689_10189	177	197	-	2.87e-09	CGAGAAAGAGCGAGAGGGGGA	MRE
D. robusta	X	scaffold2063.1_27753_28253	208	228	-	1.37e-06	CACATAATAGAAAGAGAAGGT	PIONX
D. robusta	X	scaffold2072.1_7392_7892	248	268	+	3.4e-08	CGCAAAATAGAGAGAGAGGCA	PIONX
D. robusta	X	scaffold2076.1_1_411	109	129	-	1.73e-05	CATTAATTGAAAAGAGACAGC	PIONX
D. robusta	X	scaffold2076.1_9224_9724	205	225	+	1.52e-06	CACAGATAAAAAAGAGATGCC	PIONX
D. robusta	X	scaffold2096.1_11741_12241	51	71	+	4.24e-08	AGGAGTAGAGAGAGAGAGAGA	MRE
D. robusta	X	scaffold2098.1_7842_8342	259	279	-	2.37e-09	GGAGAAAGAGAGAGAGAGAAA	MRE
D. robusta	X	scaffold2109.1_4597_5097	208	228	-	9.26e-10	CGAGAGTGAGAGAGAGAGAAA	MRE
D. robusta	X	scaffold2131.1_43349_43849	292	312	+	1.39e-10	TGAATGAGAGAGAGAGAGAGA	MRE
D. robusta	X	scaffold2219.1_93_593	261	281	-	4.33e-07	TGTGAATGAGAGTGAGATAGC	PIONX
D. robusta	X	scaffold2223.1_501_1001	230	250	-	2.25e-08	AGAGACAGACAGAGAGGGAGA	MRE
D. robusta	X	scaffold2223.1_10406_10906	243	263	-	1.05e-06	AGCGTGTGCGAAAGGGACGGC	PIONX
D. robusta	X	scaffold2231.1_6513_7013	216	236	+	3.58e-09	CACGATAACGAAAGAGACGGA	PIONX
D. robusta	X	scaffold2234.1_8434_8934	26	46	-	4.76e-05	GGGCAAAGAGATGGAGAGACT	MRE
D. robusta	X	scaffold2241.1_12170_12670	245	265	-	3.57e-06	TGCATTAGAACGGGATGGCAA	MRE
D. robusta	X	scaffold2259.1_10942_11442	234	254	-	1.05e-10	AGAGAGAGAGAGAGAGAGAGA	MRE
D. robusta	X	scaffold2302.1_9881_10381	218	238	+	5.92e-09	AGACAGAGAAAGAGAGAGAGA	MRE
D. robusta	X	scaffold2317.1_6875_7375	206	226	+	1.33e-09	AGGGAGAGAGAGAGAGAGAGA	MRE
D. robusta	X	scaffold2318.1_36177_36677	155	175	-	3.03e-06	CCCAAGCGAGCGAGAGGGAGC	MRE
D. robusta	X	scaffold2349.1_4612_5112	267	287	+	2.14e-08	TGAGTGAGAGAGGGAGAGATA	MRE
D. robusta	X	scaffold2369.1_16627_17127	190	210	-	1.05e-10	AGAGAGAGAGAGAGAGAGAGA	MRE
D. robusta	X	scaffold2418.1_9656_10156	230	250	-	1.25e-05	AGTGTGCGACAGGGACAGCCA	MRE
D. robusta	X	scaffold2419.1_11689_12189	259	279	+	3.13e-07	TATCGTATAGAAAGAGACAGA	PIONX
D. robusta	X	scaffold2432.1_15713_16213	254	274	+	8.6e-09	AACAAAAAAGAGAGGGAGAGC	PIONX
D. robusta	X	scaffold2433.1_10592_11092	307	327	-	7.18e-06	TGTGTGTGAGAGAGAGAGTGT	MRE
D. robusta	X	scaffold2443.1_9448_9948	229	249	-	3.06e-07	AGACAGAGACAGAGAGAGTGA	MRE
D. robusta	X	scaffold2502.1_4329_4829	163	183	+	1.05e-10	AGAGAGAGAGAGAGAGAGAGA	MRE
D. robusta	X	scaffold2528.1_7378_7878	411	431	+	9.26e-10	CGACAGAGAAAGAGAGAGAGA	MRE
D. robusta	X	scaffold2532.1_4036_4536	213	233	-	1.78e-09	ACAAAGAGAGAGAGAGAGAGA	MRE
D. robusta	X	scaffold2540.1_9493_9993	255	275	-	2.05e-07	GCAAATAGACAGAGATAGCAA	MRE
D. robusta	X	scaffold2573.1_11289_11789	373	393	-	1.33e-09	CCAAAGAGAAAGAGATAGAGA	MRE
D. robusta	X	scaffold2573.1_29293_29793	272	292	-	3.19e-11	TGAGAGAGAGAGAGAGAGAGA	MRE
D. robusta	X	scaffold2580.1_1324_1824	263	283	+	1.75e-05	CACAAAAACGACAAAGAAAAT	PIONX
D. robusta	X	scaffold2621.1_25050_25550	230	250	-	3.41e-06	AGAGTTAGAACAAGAGAGTGA	MRE
D. robusta	X	scaffold2625.1_4772_5272	252	272	+	6.58e-06	CAGCAGCGAAAGGGACAGCCA	MRE
D. robusta	X	scaffold2625.1_14165_14665	232	252	-	1.06e-10	AGAGAGAGAGAGAGATAGAGA	MRE
D. robusta	X	scaffold2636.1_4338_4838	212	232	+	2.34e-06	TGGCACAGAGAGAGAGGCAAG	MRE
D. robusta	X	scaffold2654.1_11307_11807	213	233	-	3.2e-10	AGAGAAAGAGAGAGAGAGCGA	MRE
D. robusta	X	scaffold2685.1_8705_9205	250	270	-	3.78e-09	AACGAATCAGAACGAGATAGC	PIONX
D. robusta	X	scaffold2686.1_985_1485	422	442	+	1.53e-06	CCAGAGCGAGCGAGGGAGAGA	MRE
D. robusta	X	scaffold2805.1_11621_12121	258	278	-	3.84e-12	CGAGAGAGAGAGAGAGAGAGA	MRE
D. robusta	X	scaffold2821.1_10876_11376	266	286	+	4.94e-08	GGAGAAAGAGGGAGAGAGAAA	MRE
D. robusta	X	scaffold2865.1_854_1354	248	268	+	8.16e-11	AGAAAGAGAGAGAGAGAGCGA	MRE
D. robusta	X	scaffold2872.1_17313_17813	252	272	-	1.43e-10	TGAGAGAGAGAGAGAGAGAAA	MRE
D. robusta	X	scaffold2875.1_2511_3011	235	255	-	3.31e-07	TGAATTAGAGCGAGAGCGAGG	MRE
D. robusta	X	scaffold2920.1_10332_10832	296	316	+	1.05e-10	AGAGAGAGAGAGAGAGAGAGA	MRE
D. robusta	X	scaffold2989.1_12099_12599	227	247	+	5.67e-06	TGTGTGTGAAAGAGACAAAGA	MRE
D. robusta	X	scaffold3014.1_13246_13746	219	239	-	4.01e-11	AGAAAGAGAGAGAGAGAGAGA	MRE
D. robusta	X	scaffold3028.1_24523_25023	241	261	-	1.94e-05	CGCTTTAGAAAGAGACAACAA	MRE
D. robusta	X	scaffold3033.1_1652_2152	287	307	+	1.22e-06	GCAAATAGAAAGGGATGGCAT	MRE
D. robusta	X	scaffold3071.1_6467_6967	238	258	+	4.81e-10	AGAGAGAGAGCGAGAGAGAGA	MRE
D. robusta	X	scaffold3071.1_11074_11574	246	266	+	3.05e-08	TACAAAATAGAGCGAGATAGA	PIONX
D. robusta	X	scaffold3100.1_10118_10618	211	231	-	1.05e-07	AGTGAGACAGACGGAGAGAGA	PIONX
D. robusta	X	scaffold3104.1_6842_7342	220	240	-	4.01e-11	AGAAAGAGAGAGAGAGAGAGA	MRE
D. robusta	X	scaffold3104.1_14720_15220	223	243	+	5.61e-07	TACGAATAGAAAAGAGATGGA	PIONX
D. robusta	X	scaffold3109.1_284_784	212	232	+	3.17e-09	TGAATGAGAAAGAGATGGAAA	MRE
D. robusta	X	scaffold3109.1_10165_10665	310	330	+	6.4e-05	CGACAGTGACAGCGACACACA	MRE
D. robusta	X	scaffold3126.1_3689_4189	268	288	-	1.54e-05	CAGGCAGGACAGAGATGGCGA	MRE
D. robusta	X	scaffold3171.1_5590_6090	260	280	+	2.11e-05	TGGCTCAGAAAGAGCTAGCAA	MRE
D. robusta	X	scaffold3306.1_7292_7792	274	294	-	8.84e-07	CACGACAAAAAAAGAGATAGC	PIONX
D. robusta	X	scaffold3330.1_1877_2377	276	296	-	4.65e-08	AGCGAGTGCGACAGAGATGGC	PIONX
D. robusta	X	scaffold3347.1_8173_8673	232	252	-	3.49e-11	CGAGAGAGAGCGAGAGAGAGA	MRE
D. robusta	X	scaffold3523.1_1_493	251	271	-	5.67e-09	TGAATGCGAGCGAGAGAGAGA	MRE
D. robusta	X	scaffold3649.1_6034_6534	213	233	-	4.01e-11	AGAAAGAGAGAGAGAGAGAGA	MRE
D. robusta	X	scaffold3664.1_1728_2228	254	274	+	5.64e-06	CACGCATTAGAAAGAGATAAG	PIONX
D. robusta	X	scaffold3701.1_1_427	164	184	-	1.66e-07	AGAAAGAGAGAGGGAGAGTTA	MRE
D. robusta	X	scaffold3718.1_9782_10282	260	280	-	4.46e-07	CATGGGTTAGAAAGAGAAAGT	PIONX
D. robusta	X	scaffold3736.1_7210_7710	195	215	-	6.23e-07	CATGAAAGGAAGCGAGACAGC	PIONX
D. robusta	X	scaffold3806.1_7493_7993	260	280	-	1.8e-08	ACAGAAAGAAAGAGAGAGAGA	MRE
D. robusta	X	scaffold3825.1_4089_4589	309	329	+	2.33e-06	CGGGATAGAAAGGGAAAGGTG	MRE
D. robusta	X	scaffold3946.1_5826_6326	247	267	+	2.71e-07	CACAAATAAGAGCGAGAAAGG	PIONX
D. robusta	X	scaffold4028.1_2719_3219	249	269	-	3.22e-05	TGCAATAGAGCGAGTAAGGGA	MRE
D. robusta	X	scaffold4028.1_13497_13997	231	251	-	1.48e-05	AGCGCGAGAGCGAGATAGCTG	MRE
D. robusta	X	scaffold4119.1_330_830	293	313	-	1.19e-08	AGAGAGTGAGCGAGATGGCGA	MRE
D. robusta	X	scaffold4293.1_2858_3358	40	60	+	2.37e-06	CACAAGAGAGCGCGAGAGAGC	PIONX
D. robusta	X	scaffold4337.1_10113_10613	241	261	+	2.64e-07	CTCGGTTTAGAGCGAGACAGC	PIONX
D. robusta	X	scaffold4380.1_13019_13519	311	331	+	5.67e-06	CGAGCGAGAAAGGGTTAGCGA	MRE
D. robusta	X	scaffold4546.1_12531_13031	252	272	+	4.04e-07	CACAATACGGACAGAGATAGC	PIONX
D. robusta	X	scaffold4594.1_10292_10792	198	218	+	1.53e-06	TAACAAAGAAAGAGACAGCAC	MRE
D. robusta	X	scaffold4623.1_4628_5128	260	280	+	1.03e-05	AACAGGTGCGAAAGAGAGCGC	PIONX
D. robusta	X	scaffold4668.1_5852_6352	193	213	-	5.6e-07	TGAATAAGAGCGAAAGGGAGA	MRE
D. robusta	X	scaffold4706.1_5242_5742	286	306	-	6.41e-11	AATGAAAAAGAGAGAGATAGA	PIONX
D. robusta	X	scaffold4769.1_6513_7013	222	242	-	1.85e-10	TGAGAGAGAGCGAGAGAGAGA	MRE
D. robusta	X	scaffold4891.1_2059_2559	336	356	-	4.47e-07	CCAGAGAGAGCGAGAGGGTGC	MRE
D. robusta	X	scaffold5065.1_1284_1784	271	291	+	1.12e-05	ACGGTAAGAGCGAGAGCGAAG	MRE
D. robusta	X	scaffold5115.1_1931_2431	282	302	-	3.38e-06	TGTGTGGGAAAGAGAAAGCGA	MRE
D. robusta	X	scaffold5115.1_4734_5234	2	22	+	4.71e-06	AGCGCGAGAGAGGGAGAGCGA	MRE
D. robusta	X	scaffold5280.1_4522_5022	442	462	-	3.93e-10	AGAGAGAGAGAGAGATAGAAA	MRE
D. robusta	X	scaffold5612.1_4395_4895	270	290	-	1.71e-06	CATGGGTGCAAGCGAGATGGC	PIONX
D. robusta	X	scaffold5731.1_7271_7771	233	253	-	7.1e-05	TGCGTGCGAGCGAGACCGTGA	MRE
D. robusta	X	scaffold5876.1_8080_8580	231	251	-	1.44e-06	AGAAAGGAACAGAGAGAGCGA	MRE
D. robusta	X	scaffold5876.1_10118_10618	241	261	-	6.27e-09	AAAAAGAGAGAGAGAGAGAGA	MRE
D. robusta	X	scaffold6006.1_1763_2263	185	205	+	9.5e-08	AGAGATAGAGTGAGAGAGAGA	MRE
D. robusta	X	scaffold6232.1_5839_6339	245	265	-	4.66e-07	CACGAGTTCAAGAGAGATGAC	PIONX
D. robusta	X	scaffold6343.1_63_563	264	284	+	6.09e-06	CACGGGCGCGAGGGAGACAGC	PIONX
D. robusta	X	scaffold6616.1_3993_4493	200	220	+	2.27e-13	CGAAAGAGAGAGAGAGAGAGA	MRE
D. robusta	X	scaffold6954.1_684_1184	245	265	+	3.84e-12	CGAGAGAGAGAGAGAGAGAGA	MRE
D. robusta	X	scaffold7009.1_5054_5554	206	226	-	2.09e-06	GAGGAGAGACAGAGAGGGACA	MRE
D. robusta	X	scaffold7328.1_3759_4259	229	249	+	2.01e-07	TCAAAACGAAAGAGATAGCAG	MRE
D. robusta	X	scaffold7628.1_2877_3377	247	267	-	1.31e-10	AGAGAGAGAGAGAGAGGGAGA	MRE
D. robusta	X	scaffold8253.1_1_422	209	229	-	1.46e-08	AATCGAACAGAGAGAGATAGA	PIONX
D. robusta	X	scaffold8346.1_462_962	352	372	+	1.97e-06	AACCAATTAGAAGAGGATAGC	PIONX
D. robusta	X	scaffold8512.1_989_1489	245	265	-	2.29e-07	GCAATAAGAAAGAGAGAGCAA	MRE
D. robusta	3L	scaffold45.1_29673_30173	388	408	+	2.41e-05	CACCAAAGAAAACGAAACAAA	PIONX
D. robusta	3L	scaffold82.1_30646_31146	212	232	-	2.41e-08	AGCGAGAGAGAAAGAGAGGCA	PIONX
D. robusta	3L	scaffold82.1_130144_130644	261	281	-	1.92e-06	TATAGATTAAAAAGAGACAGA	PIONX
D. robusta	3L	scaffold125.1_63874_64374	297	317	+	4.03e-08	TGAGAGTGAGAGAGATGGCTG	MRE
D. robusta	3L	scaffold125.1_77910_78410	192	212	+	2.11e-09	TGAAAGCGAAAGAGACAGAGA	MRE
D. robusta	3L	scaffold130.1_23348_23848	260	280	+	2.23e-08	CACGAGACAGAGTGAGAGAGC	PIONX
D. robusta	3L	scaffold130.1_40964_41464	276	296	+	3.36e-08	GCAAATAGAGAGAGAGAGCAA	MRE
D. robusta	3L	scaffold131.1_13721_14221	283	303	+	3.03e-07	AGGAGGGGAGAGAGAGGGAGA	MRE
D. robusta	3L	scaffold152.1_56801_57301	235	255	-	6.39e-06	ATACAGTGAGCGAGAGAGTGA	MRE
D. robusta	3L	scaffold168.1_3048_3548	116	136	+	9.14e-05	AACCAATAAAAAAAAAACAAC	PIONX
D. robusta	3L	scaffold168.1_20015_20515	294	314	+	1.28e-09	AGAGAGAGAGAGAGAGAGAGT	MRE
D. robusta	3L	scaffold185.1_22885_23385	226	246	+	3.31e-07	AATAAGTTAGAAAGAGAGAGG	PIONX
D. robusta	3L	scaffold185.1_40357_40857	259	279	-	1.21e-06	CACGAAATGAAAAAAGATGGA	PIONX
D. robusta	3L	scaffold191.1_21837_22337	184	204	+	3.62e-08	TGAAAGTGAGCGAGAAGGCAA	MRE
D. robusta	3L	scaffold232.1_32893_33393	243	263	-	8.28e-10	TGAGATAGAAAGAGACAGAGA	MRE
D. robusta	3L	scaffold234.1_13707_14207	245	265	+	1.81e-08	CATAAATAAGACAGAGATAGA	PIONX
D. robusta	3L	scaffold234.1_26939_27439	134	154	-	1.25e-10	AGAGAGAGAGAGAGACAGAGA	MRE
D. robusta	3L	scaffold239.1_10654_11154	295	315	+	3.54e-06	CGACAGAGACGAAGATAGAAT	MRE
D. robusta	3L	scaffold239.1_56277_56777	256	276	-	2.25e-10	CGAGACAGAGAGAGATAGAGA	MRE
D. robusta	3L	scaffold250.1_8868_9368	258	278	+	3.93e-10	CGAAAGCGAGCGAGACAGAGA	MRE
D. robusta	3L	scaffold309.1_13749_14249	267	287	+	5.01e-11	CGAAAGAGAAAGAGAGAGCGA	MRE
D. robusta	3L	scaffold317.1_8624_9124	164	184	-	2.91e-05	TCGACTAGAAAGAGAGCGCAA	MRE
D. robusta	3L	scaffold317.1_28059_28559	230	250	-	1.24e-08	GGAGAGAGAGCGAGAGAGAGT	MRE
D. robusta	3L	scaffold317.1_38587_39087	216	236	+	7e-06	AGTGAGAGCGAGCAAGAAGCA	PIONX
D. robusta	3L	scaffold329.1_23701_24201	305	325	+	1.8e-10	CACGAAAAAGAAAGAGAAGGA	PIONX
D. robusta	3L	scaffold329.1_43595_44095	215	235	-	1.48e-09	AGAGAGAGAGAGAGAGAGAAG	MRE
D. robusta	3L	scaffold347.1_43925_44425	278	298	+	9.15e-13	CGAAAGAGAGAGAGAGGGAGA	MRE
D. robusta	3L	scaffold351.1_27094_27594	229	249	+	3.45e-06	CATGGATTAAACAAAGACAGC	PIONX
D. robusta	3L	scaffold353.1_8420_8920	211	231	-	1.03e-10	CGAGATAGAGCGAGAGAGAGA	MRE
D. robusta	3L	scaffold354.1_84734_85234	193	213	+	8.77e-09	AGACAGAGAGAGGGAGAGAGA	MRE
D. robusta	3L	scaffold372.1_11509_12009	290	310	-	2.5e-06	TGAGAGAGAGAGATAGAGTGA	MRE
D. robusta	3L	scaffold377.1_18892_19392	240	260	+	1.83e-05	CACGACGTGAAAAGAGACAGA	PIONX
D. robusta	3L	scaffold377.1_32505_33005	239	259	+	2.97e-09	TGAGTGAGAGAGAGAGAGAGT	MRE
D. robusta	3L	scaffold385.1_21105_21605	223	243	-	1.32e-05	CACGAAAAAGAAGAGCATAGA	PIONX
D. robusta	3L	scaffold385.1_38419_38919	259	279	+	1.91e-09	AGACAAAGAGAGAGAGAGAGA	MRE
D. robusta	3L	scaffold398.1_21524_22024	293	313	-	6.25e-05	CGAGAGTGAGAGCGCAAGATA	MRE
D. robusta	3L	scaffold399.1_3320_3820	251	271	+	1.28e-08	TACGAAAAAGAAAGAGACAAA	PIONX
D. robusta	3L	scaffold410.1_14871_15371	237	257	-	2.89e-05	CATGGAATAGAATGAGATGTG	PIONX
D. robusta	3L	scaffold413.1_17968_18468	260	280	-	2.37e-08	GGAAGTAGAGAGAGATAGAGA	MRE
D. robusta	3L	scaffold413.1_35938_36438	254	274	-	3.51e-06	TCGCTACGAGAGAGACGGAGC	MRE
D. robusta	3L	scaffold466.1_31732_32232	297	317	-	1.87e-07	CACGAAAGAGAAAAGGAAAGA	PIONX
D. robusta	3L	scaffold477.1_24617_25117	276	296	+	3.48e-07	CACAGATTAGAAAAAGACAGA	PIONX
D. robusta	3L	scaffold481.1_22898_23398	232	252	-	1.63e-07	CGAACGTGAGCGAGATGGAGG	MRE
D. robusta	3L	scaffold513.1_20109_20609	267	287	+	1.82e-06	CCTGAATCAGAGGGAGATGCC	PIONX
D. robusta	3L	scaffold513.1_47299_47799	212	232	+	2.06e-08	AGAGAGTGAGAGGGAGAGCGA	MRE
D. robusta	3L	scaffold533.1_61735_62235	233	253	+	2.08e-08	TGAGACAGAGCGAGAGGGACA	MRE
D. robusta	3L	scaffold558.1_5218_5718	245	265	+	2.02e-07	CACGAAAGAAAATGAGATGGA	PIONX
D. robusta	3L	scaffold558.1_19741_20241	241	261	+	1.05e-10	AGAGAGAGAGAGAGAGAGAGA	MRE
D. robusta	3L	scaffold560.1_2740_3240	211	231	-	7.02e-06	AGCGAGAGAGAACGAGGAAAA	PIONX
D. robusta	3L	scaffold560.1_13727_14227	221	241	+	8.77e-09	GGAGAGAGACAGAGACAGAGA	MRE
D. robusta	3L	scaffold587.1_8933_9433	245	265	-	7.6e-09	CTAAAGAGAGCGAGAGAGCGA	MRE
D. robusta	3L	scaffold598.1_28113_28613	241	261	-	1.02e-05	CTGGTGCGAGCGAGATGCAGG	MRE
D. robusta	3L	scaffold642.1_609_1109	277	297	+	5.94e-05	CATAGATCTGAGCGAGAAGCC	PIONX
D. robusta	3L	scaffold642.1_44977_45477	45	65	-	1.5e-08	AGAAACAGAAAGAGAGGGAGG	MRE
D. robusta	3L	scaffold647.1_21257_21757	195	215	-	1.9e-10	CGAGTTAGAGAGAGAGAGAGA	MRE
D. robusta	3L	scaffold652.1_6902_7402	200	220	-	1.05e-05	TGTGTGTGAAAGAGAAAGAAC	MRE
D. robusta	3L	scaffold652.1_15974_16474	295	315	-	4.17e-06	AGCAAGTGCGAAAGAGATGCT	PIONX
D. robusta	3L	scaffold657.1_15312_15812	296	316	-	1.85e-09	GGAGAGAGAGAGAGACAGAAA	MRE
D. robusta	3L	scaffold657.1_21969_22469	302	322	-	3.19e-11	TGAGAGAGAGAGAGAGAGAGA	MRE
D. robusta	3L	scaffold672.1_4816_5316	244	264	+	5.81e-05	TATGCTATGGAAAGGGAAAGC	PIONX
D. robusta	3L	scaffold672.1_21214_21714	256	276	-	1.17e-08	TAAAAAAGAGAGAGACAGAAA	MRE
D. robusta	3L	scaffold672.1_57394_57894	189	209	+	1.05e-10	AGAGAGAGAGAGAGAGAGAGA	MRE
D. robusta	3L	scaffold718.1_17172_17672	217	237	-	1.1e-07	GAAGAGAGAGAGAGAAAGAGA	MRE
D. robusta	3L	scaffold731.1_19469_19969	228	248	+	2.57e-09	TGAAAGAGAGAGAGACAGGAA	MRE
D. robusta	3L	scaffold732.1_26413_26913	280	300	-	1.93e-08	CATAAAAGAGACAGAGACAGA	PIONX
D. robusta	3L	scaffold732.1_44677_45177	310	330	-	9.03e-06	CGAGCGAGAGCGAAATAGAGC	MRE
D. robusta	3L	scaffold736.1_6722_7222	324	344	+	1.77e-07	AGAGATAAAGCGAGAGAGCGA	MRE
D. robusta	3L	scaffold791.1_44676_45176	254	274	+	8.6e-10	CACAAAATAGAGAGAGAGGGA	PIONX
D. robusta	3L	scaffold826.1_10728_11228	182	202	+	1.79e-09	CACAAAAAAGAGAGAGAAAGA	PIONX
D. robusta	3L	scaffold828.1_25389_25889	244	264	-	1.06e-06	AATAAAGGAGAGTGAGAGAGA	PIONX
D. robusta	3L	scaffold836.1_18386_18886	195	215	+	2.47e-05	AAAGTGAGAAAGGGACATAAT	MRE
D. robusta	3L	scaffold837.1_18411_18911	264	284	+	2.42e-06	CATAAATTCAAAGGAGACAGA	PIONX
D. robusta	3L	scaffold839.1_48592_49092	265	285	+	7.3e-06	CATGCAAACGAAAGAGAAAGG	PIONX
D. robusta	3L	scaffold842.1_35754_36254	303	323	-	8.87e-10	AACGGAATAGAAAGAGAGAGA	PIONX
D. robusta	3L	scaffold880.1_22559_23059	166	186	-	4.49e-09	AACGAGAAAAAGAGAGATAGA	PIONX
D. robusta	3L	scaffold880.1_48739_49239	262	282	+	1.1e-05	ACTAATATAGAAAAGGACAGC	PIONX
D. robusta	3L	scaffold918.1_5581_6081	245	265	-	2.94e-07	TGAGAGAGAGCAAGAGAGTGA	MRE
D. robusta	3L	scaffold918.1_32436_32936	263	283	-	1.64e-08	TATGAATTAGAAAGAGACAGC	PIONX
D. robusta	3L	scaffold927.1_18984_19484	161	181	-	1.33e-09	AGGGAGAGAGAGAGAGAGAGA	MRE
D. robusta	3L	scaffold940.1_6830_7330	102	122	-	2.48e-07	TGAGTGAAAGAGGGAGAGAGA	MRE
D. robusta	3L	scaffold943.1_19308_19808	234	254	-	8.99e-08	CACAAGAAAAAGAGAGAAAGA	PIONX
D. robusta	3L	scaffold967.1_17666_18166	209	229	+	2.54e-06	ACGATCAGAAAGAGACAGAGC	MRE
D. robusta	3L	scaffold984.1_4986_5486	312	332	-	5.23e-11	CATGAAAAAGAGAGAGATGGA	PIONX
D. robusta	3L	scaffold1008.1_46259_46759	233	253	+	4.39e-08	AATGAAAAAGAAAGAGAAGGG	PIONX
D. robusta	3L	scaffold1012.1_16718_17218	242	262	-	3.76e-08	GGAGAAAGAGAAAGATAGAGA	MRE
D. robusta	3L	scaffold1012.1_27555_28055	281	301	+	3.16e-08	CGAGGGAGAAAGAGAGAGAGT	MRE
D. robusta	3L	scaffold1013.1_25217_25717	257	277	-	5.97e-05	CGCGTGTCAGACAAAGAGGTA	PIONX
D. robusta	3L	scaffold1015.1_31332_31832	183	203	-	2.25e-10	AGAGAAAGAGAGAGAGGGAGA	MRE
D. robusta	3L	scaffold1032.1_25311_25811	235	255	-	3.3e-05	GACGATAGAGGGAGATAGCAG	MRE
D. robusta	3L	scaffold1037.1_8289_8789	221	241	-	1.05e-10	AGAGAGAGAGAGAGAGAGAGA	MRE
D. robusta	3L	scaffold1053.1_20288_20788	220	240	+	4.71e-06	CGATTCAGAAAGAGACATCAA	MRE
D. robusta	3L	scaffold1078.1_34089_34589	241	261	-	3.84e-12	CGAGAGAGAGAGAGAGAGAGA	MRE
D. robusta	3L	scaffold1136.1_23809_24309	134	154	-	5.34e-05	AGAAAATGAAGAAGAAGAATA	MRE
D. robusta	3L	scaffold1166.1_4058_4558	221	241	+	2.61e-07	CGATATAGAGAGAGATGAAAG	MRE
D. robusta	3L	scaffold1166.1_13565_14065	286	306	+	3.81e-09	GGAGATAGAGCGAGAGAGAGA	MRE
D. robusta	3L	scaffold1166.1_19702_20202	281	301	-	1.47e-07	TGAGATAGACGGAGATAGCGG	MRE
D. robusta	3L	scaffold1166.1_23458_23958	290	310	+	5.05e-06	CACGATTGAGAGTGCGACAGA	PIONX
D. robusta	3L	scaffold1169.1_4073_4573	216	236	+	5.97e-11	CGAAAGAGAGCGAGAGAGAAA	MRE
D. robusta	3L	scaffold1169.1_9448_9948	227	247	-	3.49e-05	CATCAATTAAAGAGAGAGGTG	PIONX
D. robusta	3L	scaffold1172.1_1112_1612	256	276	-	1.13e-08	AGAGAGCGAGAGGGACAGAGA	MRE
D. robusta	3L	scaffold1175.1_21567_22067	307	327	+	1.43e-05	TGAGCTAGAAACAGACAGACA	MRE
D. robusta	3L	scaffold1190.1_2479_2979	263	283	+	2.25e-10	AGAGAAAGAGAGAGAGGGAGA	MRE
D. robusta	3L	scaffold1190.1_8752_9252	265	285	+	9.4e-09	ACAGAGAGAGCGAGAGAGAGA	MRE
D. robusta	3L	scaffold1193.1_10493_10993	352	372	+	1.85e-06	AATAGATTAAAGAGAGACAAA	PIONX
D. robusta	3L	scaffold1202.1_21299_21799	376	396	-	1.26e-08	AGAGTGAGAGAGAGAGAGAGC	MRE
D. robusta	3L	scaffold1204.1_18422_18922	273	293	-	1.06e-10	AGAGAGAGAGAGAGATAGAGA	MRE
D. robusta	3L	scaffold1230.1_1_362	11	31	+	1.05e-10	AGAGAGAGAGAGAGAGAGAGA	MRE
D. robusta	3L	scaffold1230.1_9995_10495	193	213	-	1.4e-08	AGAGAGAGAGCGAGAGAGCAT	MRE
D. robusta	3L	scaffold1232.1_11432_11932	310	330	-	3.84e-12	CGAGAGAGAGAGAGAGAGAGA	MRE
D. robusta	3L	scaffold1242.1_20566_21066	93	113	+	4.01e-11	AGAAAGAGAGAGAGAGAGAGA	MRE
D. robusta	3L	scaffold1286.1_18085_18585	205	225	+	6.99e-10	TGAATGAGAGCGAGACAGAGA	MRE
D. robusta	3L	scaffold1288.1_14086_14586	357	377	+	1.26e-09	AGAGAGAGAGAGAGAAGGAGA	MRE
D. robusta	3L	scaffold1313.1_21990_22490	239	259	-	1.59e-11	CGAGATAGAGAGAGAGAGAGA	MRE
D. robusta	3L	scaffold1379.1_8379_8879	241	261	-	3.31e-07	CGCAAAAGAGAGAGAAAGGGA	MRE
D. robusta	3L	scaffold1395.1_22349_22849	231	251	-	4.31e-10	AACGAAACAGAGCGAGACAGA	PIONX
D. robusta	3L	scaffold1411.1_8396_8896	95	115	-	2.03e-11	TGAAAAAGAGAGAGAGAGAGA	MRE
D. robusta	3L	scaffold1411.1_17392_17892	250	270	-	1.36e-05	CGTGAATTAGACAAGGACGAG	PIONX
D. robusta	3L	scaffold1411.1_33016_33516	69	89	-	1.07e-06	AACAAAACAAAAAGAGAAAAC	PIONX
D. robusta	3L	scaffold1467.1_11523_12023	212	232	-	4.18e-11	TGAGAGAGAGAGAGAGGGAGA	MRE
D. robusta	3L	scaffold1492.1_1411_1911	255	275	+	5.76e-07	AACAAGAGAGAGAGATAGAGA	MRE
D. robusta	3L	scaffold1503.1_26987_27487	26	46	-	4.81e-10	AGAGAGAGAGCGAGAGAGAGA	MRE
D. robusta	3L	scaffold1560.1_19006_19506	240	260	-	6.5e-11	TGAGAGAGAGAGAGAGAGCGA	MRE
D. robusta	3L	scaffold1578.1_14482_14982	301	321	-	1.17e-09	AGAGAAAGAAAGAGAGAGAGA	MRE
D. robusta	3L	scaffold1587.1_9951_10451	245	265	+	1.24e-07	GGAGAAAGAGAGAGAGCGAGA	MRE
D. robusta	3L	scaffold1587.1_26285_26785	246	266	+	2.57e-05	CATGGATTAGCTAGAGACAGA	PIONX
D. robusta	3L	scaffold1591.1_33540_34040	134	154	-	2.82e-09	TGAAAGTGAAAGAGAGAGAGA	MRE
D. robusta	3L	scaffold1595.1_4846_5346	182	202	-	7.49e-09	AGAGAGAGAGAGAGAGAGAAC	MRE
D. robusta	3L	scaffold1605.1_44911_45411	273	293	-	2.29e-06	GTAAACAGACAGAGATAGATA	MRE
D. robusta	3L	scaffold1610.1_13309_13809	218	238	+	1.05e-10	AGAGAGAGAGAGAGAGAGAGA	MRE
D. robusta	3L	scaffold1613.1_16465_16965	305	325	-	1.05e-10	AGAGAGAGAGAGAGAGAGAGA	MRE
D. robusta	3L	scaffold1623.1_2048_2548	103	123	-	1.59e-06	CATGTGTGCGAGGGAGAGGGA	PIONX
D. robusta	3L	scaffold1638.1_5354_5854	283	303	-	3.84e-12	CGAGAGAGAGAGAGAGAGAGA	MRE
D. robusta	3L	scaffold1643.1_12481_12981	218	238	-	2.83e-05	CATGAAACAGAAAAAAAAAAC	PIONX
D. robusta	3L	scaffold1666.1_5917_6417	8	28	+	4.49e-05	CGAATATGACGGACACAGATA	MRE
D. robusta	3L	scaffold1697.1_9402_9902	249	269	+	1.18e-10	CGAGAAAGAAAGAGAGAGAGA	MRE
D. robusta	3L	scaffold1744.1_2489_2989	238	258	-	2.97e-06	AATGGAATAGAGGGAAACAGA	PIONX
D. robusta	3L	scaffold1751.1_1603_2103	45	65	+	1.64e-07	AGCGTGAAAGACAGAGAAAGC	PIONX
D. robusta	3L	scaffold1751.1_12594_13094	208	228	+	8.06e-05	CAAATGTGAATGAGAGCGCAA	MRE
D. robusta	3L	scaffold1832.1_5251_5751	108	128	-	5.8e-06	TGCATGTGAGCGAGACAGACT	MRE
D. robusta	3L	scaffold1834.1_7635_8135	291	311	-	1.7e-09	AGAGAGAGAGCGAGAGGGAAA	MRE
D. robusta	3L	scaffold1834.1_10309_10809	218	238	+	1.68e-07	CGAGAGAGAGAGAGAGATATT	MRE
D. robusta	3L	scaffold1854.1_13798_14298	179	199	+	4.41e-06	AATCGGAAAGAAAAAGAAAAC	PIONX
D. robusta	3L	scaffold1862.1_1820_2320	206	226	-	2.25e-10	AGAGAAAGAGAGAGAGGGAGA	MRE
D. robusta	3L	scaffold1862.1_20476_20976	191	211	-	3.5e-06	TTTCGATTAGAAAGAGACAAA	PIONX
D. robusta	3L	scaffold1888.1_14195_14695	236	256	-	1.64e-10	CGAGAGAGAGAGGGAGGGAGA	MRE
D. robusta	3L	scaffold1906.1_5736_6236	190	210	-	6.66e-06	CACTATGCCGAAAGAGACGGA	PIONX
D. robusta	3L	scaffold1920.1_35191_35691	170	190	-	1.02e-05	AAAAAACGAAAAAGAAAGAAG	MRE
D. robusta	3L	scaffold1933.1_2840_3340	274	294	-	1.28e-07	CTCCGATTAGAAAGAGATGGC	PIONX
D. robusta	3L	scaffold1949.1_20598_21098	286	306	+	2.13e-06	AGCAACAGAAAGAGAAAGAAA	MRE
D. robusta	3L	scaffold2010.1_13179_13679	196	216	-	2.19e-05	TATGGAATAGAATGAGACGTC	PIONX
D. robusta	3L	scaffold2035.1_2373_2873	235	255	-	2.95e-05	GCAGTGTGAGCGAGACACACT	MRE
D. robusta	3L	scaffold2049.1_1603_2103	258	278	-	7.67e-05	CCTAAGTGCGAGTGAGACAAG	PIONX
D. robusta	3L	scaffold2049.1_13163_13663	344	364	-	6.33e-08	AGTGTGTAAGAGAGAGACAGA	PIONX
D. robusta	3L	scaffold2092.1_2115_2615	229	249	-	4.89e-08	AGAAAGAGAGAGAGATAGGAC	MRE
D. robusta	3L	scaffold2107.1_3247_3747	296	316	+	2.62e-08	TTAAAGAGAGAGGGAGAGAGA	MRE
D. robusta	3L	scaffold2110.1_17716_18216	252	272	-	1.19e-05	CATAGTTATGAGCGAGATGGA	PIONX
D. robusta	3L	scaffold2149.1_1744_2244	201	221	+	2.09e-06	CATAGAAAAGAAGAAGAGGGA	PIONX
D. robusta	3L	scaffold2178.1_5958_6458	254	274	+	1.19e-08	AGAGACAGAGAGGGAGAGAGA	MRE
D. robusta	3L	scaffold2182.1_10340_10840	158	178	+	3.51e-07	AGGATTAGAAAGAGACAGAAC	MRE
D. robusta	3L	scaffold2190.1_20497_20997	188	208	+	1.05e-10	AGAGAGAGAGAGAGAGAGAGA	MRE
D. robusta	3L	scaffold2205.1_23909_24409	225	245	-	6.57e-09	AGAGAGAGAAAGAGAGAGACA	MRE
D. robusta	3L	scaffold2214.1_8768_9268	215	235	-	7.98e-10	AGAGAGAGAGCGAGAGAGCGA	MRE
D. robusta	3L	scaffold2225.1_13579_14079	140	160	+	4.96e-09	CAAGAGAGAGAGAGAGAGAAA	MRE
D. robusta	3L	scaffold2260.1_9576_10076	205	225	+	1.61e-07	TGGGTTAGAGCGAGAAAGCAA	MRE
D. robusta	3L	scaffold2291.1_10728_11228	312	332	+	3.06e-10	AGAAAGAGAGAGAGAGAGCAA	MRE
D. robusta	3L	scaffold2330.1_13674_14174	235	255	-	1.22e-08	AGAGACAGAGAGAGATAGAGT	MRE
D. robusta	3L	scaffold2370.1_5467_5967	304	324	+	3.69e-07	AGTAGTAGAGAGAGATAGAGA	MRE
D. robusta	3L	scaffold2475.1_5997_6497	292	312	+	6.44e-07	TGAGACAGAGCAAGAGAGACG	MRE
D. robusta	3L	scaffold2595.1_16663_17163	206	226	+	2.05e-07	CGGGTGTGAGCGAGAAAGAAA	MRE
D. robusta	3L	scaffold2627.1_4852_5352	272	292	+	7.92e-09	AGAGAGAGAGGGAGACGGAGA	MRE
D. robusta	3L	scaffold2651.1_5684_6184	117	137	+	1.31e-05	CGTGAAATGGAAAGAAATGGG	PIONX
D. robusta	3L	scaffold2675.1_752_1252	287	307	-	4.01e-11	AGAAAGAGAGAGAGAGAGAGA	MRE
D. robusta	3L	scaffold2675.1_5956_6456	187	207	+	4.54e-06	CGTCAGATCGAGCAAGATGAA	PIONX
D. robusta	3L	scaffold2791.1_7554_8054	250	270	-	5.03e-09	TGAGAGAGAGAGAGAGAGGGG	MRE
D. robusta	3L	scaffold2791.1_14289_14789	275	295	-	9.88e-08	CATAAAAGAAAGAGAGACAGA	PIONX
D. robusta	3L	scaffold2792.1_9709_10209	217	237	-	2.6e-09	CGCCAGATAGAGAGAGAGAGC	PIONX
D. robusta	3L	scaffold2793.1_27245_27745	282	302	+	1.67e-10	CGACAGAGAGAGAGAGGGAGA	MRE
D. robusta	3L	scaffold2881.1_6785_7285	191	211	+	5.58e-07	AATCAATCAGACAAAGACAGA	PIONX
D. robusta	3L	scaffold2939.1_18127_18627	260	280	+	5.93e-06	CATAAAAAAGAATGAGCTAGA	PIONX
D. robusta	3L	scaffold2939.1_30697_31197	180	200	-	2.92e-07	CGAATTGGAAAGAGACAGGAA	MRE
D. robusta	3L	scaffold2984.1_8052_8552	320	340	+	1.7e-09	AGAGAGAGAGAGAGAGAGATA	MRE
D. robusta	3L	scaffold3010.1_133_633	172	192	-	4.98e-10	TGAGAAAGAAAGAGAGAGAGA	MRE
D. robusta	3L	scaffold3010.1_17000_17500	208	228	-	7.43e-11	TGAAAGAGAGAGAGATGGAAA	MRE
D. robusta	3L	scaffold3037.1_11678_12178	220	240	+	4.11e-11	CACGAATAAGAGAGAGAGAGA	PIONX
D. robusta	3L	scaffold3067.1_1262_1762	263	283	+	6.73e-06	CATGGATGTGAAAGAGACACA	PIONX
D. robusta	3L	scaffold3119.1_5450_5950	235	255	-	4.02e-05	TGCATGTGAGCGAGACACACT	MRE
D. robusta	3L	scaffold3168.1_1713_2213	211	231	-	1.05e-07	CATGAGACAGACAGAGAGAGG	PIONX
D. robusta	3L	scaffold3266.1_11314_11814	290	310	+	1.88e-08	TAGAAGAGAGAGAGAGAGAGA	MRE
D. robusta	3L	scaffold3292.1_10943_11443	234	254	+	6.53e-08	AACGAAAAGGAAAGAGATGCC	PIONX
D. robusta	3L	scaffold3355.1_40_540	284	304	+	6.98e-05	TGAAATAGACAGCGTCAGATG	MRE
D. robusta	3L	scaffold3360.1_254_754	265	285	+	5.3e-11	CGAGAGAGAGAGAGAGAGCAA	MRE
D. robusta	3L	scaffold3388.1_8566_9066	299	319	+	8.16e-10	AGCGAGAGAGAGAGAGAGAGC	PIONX
D. robusta	3L	scaffold3490.1_1066_1566	207	227	-	3.19e-11	TGAGAGAGAGAGAGAGAGAGA	MRE
D. robusta	3L	scaffold3490.1_9203_9703	205	225	+	5.39e-10	CACGAGTGAGAGAGAGAGAGA	PIONX
D. robusta	3L	scaffold3547.1_3558_4058	251	271	+	9.57e-07	CGCGTTAGAGCGAGACGGCTA	MRE
D. robusta	3L	scaffold3627.1_4308_4808	449	469	+	4.45e-09	GGAGAGAGAGAGAGAAGGAGA	MRE
D. robusta	3L	scaffold3675.1_9674_10174	253	273	+	2.61e-05	CAGCATGGAAAGAGAGACGGA	PIONX
D. robusta	3L	scaffold3829.1_10685_11185	99	119	+	3.19e-11	TGAGAGAGAGAGAGAGAGAGA	MRE
D. robusta	3L	scaffold3838.1_590_1090	402	422	-	4e-05	ATGGATAGAAAGAGAAACCCG	MRE
D. robusta	3L	scaffold3868.1_9341_9841	253	273	-	1.13e-05	CATAGATGAGTAAGAGAAAGC	PIONX
D. robusta	3L	scaffold3945.1_1571_2071	270	290	-	1.65e-06	GAAGTGAGACAGAGATAGATA	MRE
D. robusta	3L	scaffold3945.1_5262_5762	254	274	-	3.19e-11	TGAGAGAGAGAGAGAGAGAGA	MRE
D. robusta	3L	scaffold4051.1_3024_3524	228	248	-	4.01e-11	AGAAAGAGAGAGAGAGAGAGA	MRE
D. robusta	3L	scaffold4084.1_7530_8030	275	295	-	3.77e-06	TTGCATAGAACGAGACAGACA	MRE
D. robusta	3L	scaffold4125.1_1_400	115	135	-	1.53e-09	AGAGAGCGAGAGAGAGAGAGA	MRE
D. robusta	3L	scaffold4155.1_7349_7849	232	252	+	4.82e-06	CACGAACTGAAAAGAGACAGA	PIONX
D. robusta	3L	scaffold4218.1_5760_6260	315	335	-	1.55e-05	CCGGAGAGAGTGAGAGCGCAA	MRE
D. robusta	3L	scaffold4273.1_2923_3423	314	334	-	2.47e-06	CATATATTAGAAAAAGACAGA	PIONX
D. robusta	3L	scaffold4369.1_5168_5668	251	271	+	3.74e-06	CACGGATTGGTGAGAGAGAGC	PIONX
D. robusta	3L	scaffold4409.1_6536_7036	391	411	-	1.12e-06	AGTGAGTGAGAGAGTGAGAGA	PIONX
D. robusta	3L	scaffold4409.1_11400_11900	71	91	-	3e-10	CGAAAGAGAGAGAGAAAGCAA	MRE
D. robusta	3L	scaffold4558.1_9541_10041	275	295	-	9.08e-07	CATATATTAGAGCGAGAAAGA	PIONX
D. robusta	3L	scaffold4576.1_6666_7166	247	267	+	5.51e-06	CATGGAATAGAGTAAGATGCC	PIONX
D. robusta	3L	scaffold4587.1_12645_13145	206	226	+	1.07e-07	CATGAGTCAGAGCGAGATGAC	PIONX
D. robusta	3L	scaffold4607.1_5991_6491	289	309	-	1.33e-05	CATGCAATAAAAAGAGAAAAA	PIONX
D. robusta	3L	scaffold4639.1_694_1194	223	243	-	1.02e-07	CACCAGGCAGAGCGAGACAGC	PIONX
D. robusta	3L	scaffold4645.1_21644_22144	285	305	+	7.86e-08	AGACAGAGAGAGAGACACAGA	MRE
D. robusta	3L	scaffold4848.1_10880_11380	209	229	-	3.45e-07	ACAGATAGAAAGAGAAAGAAG	MRE
D. robusta	3L	scaffold4948.1_11361_11861	235	255	-	4.12e-09	AGAGAGAGAGAGGGAGAGAGG	MRE
D. robusta	3L	scaffold5114.1_6628_7128	345	365	-	5.03e-05	GGTCAAAGAATGAGAAGGAAA	MRE
D. robusta	3L	scaffold5150.1_647_1147	221	241	-	1.05e-10	AGAGAGAGAGAGAGAGAGAGA	MRE
D. robusta	3L	scaffold5184.1_1684_2184	279	299	-	1.63e-05	TTAAAAAGAAACAGAAAGATA	MRE
D. robusta	3L	scaffold5208.1_5751_6251	212	232	-	9.13e-09	TAAAAGAGAGAGAGAGAGAGG	MRE
D. robusta	3L	scaffold5367.1_8469_8969	261	281	-	6.98e-08	CGTGAAACAGAGCGAGAGGCA	PIONX
D. robusta	3L	scaffold5428.1_15538_16038	246	266	-	3.4e-08	TGAGAGAGAAAGAGATGCAGA	MRE
D. robusta	3L	scaffold5740.1_3800_4300	159	179	+	4.01e-11	AGAAAGAGAGAGAGAGAGAGA	MRE
D. robusta	3L	scaffold5943.1_3808_4308	266	286	-	8.91e-07	CAGCTGCGAGAGAGATGGCGA	MRE
D. robusta	3L	scaffold6070.1_6239_6739	345	365	-	4.01e-11	AGAAAGAGAGAGAGAGAGAGA	MRE
D. robusta	3L	scaffold6075.1_2453_2953	201	221	-	1.4e-08	AGAATGAGAGAGGGAGAGCGG	MRE
D. robusta	3L	scaffold6393.1_2168_2668	200	220	-	8.16e-10	AGCGAGAGAGAGAGAGAGAGC	PIONX
D. robusta	3L	scaffold6565.1_1739_2239	282	302	-	1.61e-09	CATGAAACAGAGCGAGACAGA	PIONX
D. robusta	3L	scaffold6781.1_1160_1660	284	304	+	2.2e-10	CGAGACAGAGAGAGAGAGAGA	MRE
D. robusta	3L	scaffold6811.1_1544_2044	271	291	-	2.07e-09	AGCGAAGAAGAGAGAGACAGA	PIONX
D. robusta	3L	scaffold6914.1_4780_5280	252	272	-	1.05e-10	AGAGAGAGAGAGAGAGAGAGA	MRE
D. robusta	3L	scaffold6948.1_3116_3616	364	384	-	2.46e-07	GAAAAGAGAAAGGGAGGGAGA	MRE
D. robusta	3L	scaffold7092.1_3430_3930	307	327	+	2.29e-05	AATGAAAAACAAAAAGAAGAC	PIONX
D. robusta	3L	scaffold7884.1_1_401	34	54	+	3.72e-11	CGAGAGAGAGAGAGAGAGAGG	MRE
D. robusta	3L	scaffold8057.1_4217_4717	232	252	-	5.63e-07	CACGAAGTGAAAAGAGACAGA	PIONX
D. robusta	3L	scaffold8065.1_5672_6172	457	477	-	1.05e-10	AGAGAGAGAGAGAGAGAGAGA	MRE
D. robusta	3L	scaffold8302.1_2093_2593	220	240	-	3.19e-11	TGAGAGAGAGAGAGAGAGAGA	MRE
D. robusta	3L	scaffold8954.1_839_1339	218	238	-	8.6e-07	AGGAACAGAGAGAGAAAGATC	MRE
D. robusta	3L	scaffold10175.1_327_827	322	342	+	3.84e-12	CGAGAGAGAGAGAGAGAGAGA	MRE
D. robusta	3L	scaffold11504.1_1_444	197	217	-	4.45e-11	TGAAAAAGAGAGAGATAGCGA	MRE
