# Supplementary material for: Contingency in the convergent evolution of a regulatory network: Dosage compensation in Drosophila
Source: PLoS Biol. 2019 Feb 11;17(2):e3000094. doi: 10.1371/journal.pbio.3000094 (PMC6417741; doi:10.1371/journal.pbio.3000094)
Supplement: S6 Table — CES, chromatin entry site. (XLSX) [file pbio.3000094.s012.xlsx]

## Sheet: Table S6
	nigromelanica	melanica	robusta
nigromelanica		50% (120/240)	42% (108/258)
melanica	41% (99/240)		43% (102/240)
robusta	31% (79/258)	29% (69/240)
Blue = syntenic MREs, orange=syntenic CES
Shared by all three species: 46 MREs, 72 CES
