# Supplementary material for: Contingency in the convergent evolution of a regulatory network: Dosage compensation in Drosophila
Source: PLoS Biol. 2019 Feb 11;17(2):e3000094. doi: 10.1371/journal.pbio.3000094 (PMC6417741; doi:10.1371/journal.pbio.3000094)
Supplement: S7 Table — (XLSX) [file pbio.3000094.s013.xlsx]

## Sheet: Table S7
RepeatModeler ID	RepBase Match	MRE	PION-X	TOTAL
rnd-5_family-1861*	Galileo_DM	17	7	24
rnd-5_family-495	GA-rich_Satellite/Low-complexity	8	0	8
rnd-5_family-25933, rnd-5_family-1154*	Galileo_DM	7	1	8
rnd-5_family-3008	Unknown	0	3	3
rnd-5_family-6205	Unknown	0	2	2
rnd-2_family-56	Helitron-2N1_DVir	2	0	2
rnd-5_family-9219	Unknown	1	0	1
rnd-5_family-6299	Helitron-2_DVir	1	1	2
rnd-5_family-5467	MarN-2_DEu	0	1	1
rnd-5_family-5050	Unknown	0	1	1
rnd-5_family-1890	Satellite/Low-complexity	1	0	1
rnd-5_family-142	Loa-2_Dper	1	0	1
rnd-5_family-1163	Gypsy-4_DGri-I	1	0	1
rnd-4_family-95	Unknown	0	1	1
rnd-3_family-58	PERI_helitron_Dbuz	0	3	3
rnd-4_family-310
rnd-5_family-1710
rnd-4_family-94	Helitron1_Dmoj	0	1	1
rnd-4_family-1707	Helitron-1_DVir	0	1	1
