# Supplementary material for: Contingency in the convergent evolution of a regulatory network: Dosage compensation in Drosophila
Source: PLoS Biol. 2019 Feb 11;17(2):e3000094. doi: 10.1371/journal.pbio.3000094 (PMC6417741; doi:10.1371/journal.pbio.3000094)
Supplement: S1 Data — (XLSX) [file pbio.3000094.s014.xlsx]

## Sheet: nigromelanica
dmel ID	Ka	Ks
FBpp0071450	0.0424492	0.26307
FBpp0071475	0.0191529	0.145847
FBpp0071477	0.0389341	0.0994464
FBpp0071482	0.0234136	0.263293
FBpp0071503	0.222864	0.434045
FBpp0071560	0.551638	0.857855
FBpp0071570	0.0238746	0.121409
FBpp0071650	0.0495667	0.119991
FBpp0071659	0.050537	0.0682202
FBpp0071670	0.024958	0.0894332
FBpp0071690	0.0113632	0.170485
FBpp0071697	0.0198024	0.105751
FBpp0071719	0.0483384	0.114603
FBpp0071849	0.0180939	0.072113
FBpp0071885	0.0286143	0.111577
FBpp0071893	0.0410325	0.170205
FBpp0071921	0.0274979	0.144466
FBpp0071973	0.0465994	0.0994427
FBpp0072021	0.0399245	0.105544
FBpp0072033	0.0265071	0.101601
FBpp0072041	0.0395825	0.0993443
FBpp0072043	0.0228642	0.0477906
FBpp0072077	0.0804704	0.141791
FBpp0072167	0.0362792	0.131927
FBpp0072188	0.0110941	0.120926
FBpp0072227	0.0460109	0.0946502
FBpp0072277	0.0167642	0.14015
FBpp0072319	0.018581	0.163821
FBpp0072334	0.040664	0.0925886
FBpp0085373	0.0177293	0.100092
FBpp0085393	0.0358597	0.102124
FBpp0085412	0.0422882	0.263794
FBpp0085414	0.0440536	0.125695
FBpp0085422	0.0232647	0.0847778
FBpp0085460	0.911076	0.933161
FBpp0085482	0.0329884	0.0798161
FBpp0085545	0.00911996	0.0593409
FBpp0085565	0.0542909	0.289428
FBpp0085615	0.0347088	0.126996
FBpp0085688	0.0318192	0.103042
FBpp0085691	0.00731635	0.161513
FBpp0085696	0.0267794	0.0549742
FBpp0085812	0.038737	0.179356
FBpp0085924	0.0463238	0.0539234
FBpp0085996	0.0468144	0.122735
FBpp0086050	0.0216687	0.120435
FBpp0086060	0.0432475	0.329336
FBpp0086066	0.0178753	0.144484
FBpp0086068	0.0189518	0.0997305
FBpp0086101	0.0503282	0.0470961
FBpp0086110	0.0433221	0.142646
FBpp0086203	0.0269816	0.0519584
FBpp0086208	0.0222092	0.163539
FBpp0086235	0.0175949	0.17106
FBpp0086239	0.0175055	0.168319
FBpp0086285	0.0161443	0.150834
FBpp0086294	0.0442258	0.108049
FBpp0086380	0.0133317	0.105265
FBpp0086402	0.0203719	0.103169
FBpp0086469	0.0308626	0.0807429
FBpp0086520	0.0420166	0.145538
FBpp0086532	0.0792868	0.0921115
FBpp0086533	0.011101	0.0959172
FBpp0086591	0.0539051	0.13335
FBpp0086605	0.0247278	0.673056
FBpp0086615	0.0387988	0.201751
FBpp0086664	0	0.0997413
FBpp0086665	0.11569	0.26162
FBpp0086666	0.0450765	0.205059
FBpp0086667	0.0255014	0.0793199
FBpp0086674	0.0531317	0.119273
FBpp0086720	0.0266769	0.0699761
FBpp0086750	0.0175055	0.168319
FBpp0086775	0.0175949	0.17106
FBpp0086820	0.0293618	0.109821
FBpp0086821	0.0200473	0.169214
FBpp0086866	0.0322789	0.469439
FBpp0086872	0.0326199	0.10361
FBpp0086883	0.0051189	0.0644132
FBpp0086897	0.0127044	0.0864508
FBpp0086966	0.0308875	0.0803654
FBpp0086997	0.0404483	0.178523
FBpp0086998	0.0439018	0.0822238
FBpp0087006	0.0341738	0.107065
FBpp0087038	0.0496562	0.122637
FBpp0087124	0.0261068	0.0965484
FBpp0087319	0.0303467	0.133975
FBpp0087335	0.0190158	0.141764
FBpp0087514	0.0782797	0.172106
FBpp0087719	0.0204568	0.07914
FBpp0087772	0.0328691	0.11007
FBpp0087973	1.23602	0.885123
FBpp0087993	0.0529555	0.141212
FBpp0088021	0.00722311	0.118475
FBpp0088126	0.046553	0.140904
FBpp0088368	0.0491113	0.163164
FBpp0088517	0.0709129	0.123658
FBpp0088518	0.0620192	0.189166
FBpp0088519	0.043106	0.0715006
FBpp0088524	0.0552294	0.174128
FBpp0090943	0.0499049	0.112616
FBpp0099488	0.0357139	0.168345
FBpp0100158	0.0211262	0.162639
FBpp0111689	0.0569801	0.114453
FBpp0271904	0.0282084	0.138137
FBpp0289196	0.0212033	0.179158
FBpp0289987	0.0332438	0.129375
FBpp0290409	0.0353426	0.126565
FBpp0291842	0.0333118	0.152573
FBpp0296955	0.0323758	0.110802
FBpp0296981	0.0123735	0.137248
FBpp0301110	0.0198812	0.103265
FBpp0302640	0.044601	0.238006
FBpp0302986	0.0577625	0.124873
FBpp0303273	0.0243733	0.104052
FBpp0308249	0.0532716	0.139815
FBpp0308509	0.0329493	0.102902
FBpp0312589	0.0570213	0.0838033
MEAN	0.0579434	0.159138

## Sheet: melanica
dmel ID	Ka	Ks
FBpp0072379	0.0821583	0.241402
FBpp0072407	0.0573697	0.20941
FBpp0072431	0.0806644	0.295623
FBpp0074619	0.0850233	0.19982
FBpp0074651	0.0355584	0.147328
FBpp0074718	0.0466408	0.16259
FBpp0074968	0.0627371	0.236007
FBpp0075072	0.0570279	0.221298
FBpp0075205	0.0320835	0.212246
FBpp0076010	0.0190742	0.362254
FBpp0076015	0.0196191	0.363733
FBpp0076017	0.0237849	0.384903
FBpp0076124	0.00529192	0.224671
FBpp0076532	0.0320809	0.328135
FBpp0076602	0.0232379	0.448998
FBpp0076685	0.0335881	0.251974
FBpp0077872	0.0163648	0.202147
FBpp0078013	0.0550343	0.178935
FBpp0078079	0.0243284	0.324555
FBpp0078219	0.0674478	0.184207
MEAN	0.0429558	0.259012

## Sheet: robusta
dmel ID	Ka	Ks
FBpp0072908	0.0386067	0.105824
FBpp0073101	0.0132654	0.423888
FBpp0074594	0.0570877	0.4066
FBpp0074907	0.0468631	0.455994
FBpp0074968	0.0697038	0.451469
FBpp0075085	0.127918	0.413177
FBpp0075104	0.0140479	0.487789
FBpp0075729	0.100999	0.129268
FBpp0075759	0.106127	0.280009
FBpp0075965	0.10026	0.458588
FBpp0076015	0.0146859	0.68827
FBpp0076363	0.0146231	0.674435
FBpp0076649	0.0159986	0.327563
FBpp0076833	0.0269864	0.41199
FBpp0078102	0.200074	0.285268
FBpp0088493	0.109977	0.317329
MEAN	0.0660765	0.394841

## Sheet: lacertosa
dmel ID	Ka	Ks
FBpp0072379	0.0484432	0.233331
FBpp0072595	0.164297	0.439247
FBpp0074968	0.0841289	0.362043
FBpp0075104	0.0203181	0.450542
FBpp0075205	0.076468	0.240964
FBpp0075965	0.103224	0.380114
FBpp0076010	0.0202705	0.719973
FBpp0076015	0.0179514	0.776153
FBpp0076017	0.0549566	0.872196
FBpp0078231	0.176639	0.92505
FBpp0290897	0.0193759	0.346203
MEAN	0.0714611	0.522347
