# Supplementary material for: Contingency in the convergent evolution of a regulatory network: Dosage compensation in Drosophila
Source: PLoS Biol. 2019 Feb 11;17(2):e3000094. doi: 10.1371/journal.pbio.3000094 (PMC6417741; doi:10.1371/journal.pbio.3000094)
Supplement: S4 Data — Data are plotted in Fig 4A. (XLSX) [file pbio.3000094.s017.xlsx]

## Sheet: Sheet1
	2L	2R	3L	3R	X
D.nigromelanica	15	461	15	18	471
D.melanica	142	126	628	114	560
D.robusta	96	60	609	68	566
