# Supplementary material for: Contingency in the convergent evolution of a regulatory network: Dosage compensation in Drosophila
Source: PLoS Biol. 2019 Feb 11;17(2):e3000094. doi: 10.1371/journal.pbio.3000094 (PMC6417741; doi:10.1371/journal.pbio.3000094)
Supplement: S5 Data — Data are plotted in Fig 5A. Density of the galileo-like TE that gave rise to multiple CES motifs on the D. robusta neo-X across the genome. Data are plotted in Fig 5C. Density of simple repeats and TEs in D. nigromelanica, D. melanica, and D. robusta. Data are plotted in Fig 5D. CES, chromatin entry site; MSL, male-specific lethal; TE, transposable element. (XLSX) [file pbio.3000094.s018.xlsx]

## Sheet: Panel A
	D.nigromelanica	D.melanica	D.robusta
Presite	0.631016	0.534783	0.419355
GA_Expansion	0.251337	0.273913	0.152074
Insertion_TE	0.0481283	0.0826087	0.281106
Insertion_Other	0.0695187	0.108696	0.147465

## Sheet: Panel C
Chromosome	Insertions_per_Mb
2L	0.60565
2R	0.409734
3L	1.91826
3R	0.39613
X	0.554813

## Sheet: Panel D
Simple Repeat Density Metric				TE Density Metric
D.nigromelanica	D.melanica	D.robusta		D.nigromelanica	D.melanica	D.robusta
698	691	591		295	293	326
749	696	577		294	271	338
714	686	571		305	272	303
700	677	589		271	291	328
716	690	597		279	281	309
708	709	606		281	297	312
722	699	593		294	268	300
689	697	596		306	280	315
706	707	583		292	255	292
697	691	590		269	276	309
710	716	599		252	287	302
724	714	564		265	298	304
684	690	593		262	296	315
692	727	583		272	270	301
696	707	614		271	301	304
710	701	563		303	275	319
710	707	600		265	268	303
702	699	603		281	297	335
700	712	597		285	265	289
693	699	577		282	282	325
703	684	555		276	267	304
693	703	593		274	276	317
721	705	585		282	267	299
695	687	594		285	281	287
700	698	601		267	287	304
676	707	571		282	290	294
705	686	572		277	293	333
692	682	587		284	269	324
700	688	601		279	275	288
728	682	589		276	281	295
694	694	606		267	259	329
706	703	583		272	271	284
696	719	568		269	282	274
700	697	604		286	286	311
714	682	573		271	280	309
711	715	587		268	306	312
697	706	574		292	272	305
701	695	604		272	274	302
721	701	570		287	297	298
699	705	547		289	292	319
696	700	587		280	303	370
674	707	598		266	281	296
687	703	630		271	299	312
737	681	611		274	286	295
696	688	575		270	291	302
714	669	572		287	279	334
735	701	583		307	281	290
697	696	575		290	276	313
728	678	603		304	290	333
712	705	562		252	286	316
702	690	562		276	286	308
702	688	570		268	270	332
717	717	592		267	264	302
700	715	570		272	290	301
712	698	583		269	299	329
677	701	589		276	266	302
688	669	564		298	279	302
714	698	619		263	284	282
721	683	596		268	289	326
706	716	579		277	276	346
721	700	624		269	308	340
705	710	575		278	279	312
686	696	569		288	288	314
697	709	592		284	259	290
697	702	583		290	291	283
696	706	577		336	280	296
680	685	604		277	302	297
717	692	607		266	271	282
689	695	556		284	271	325
692	708	568		293	272	295
694	706	591		263	265	303
722	708	583		258	280	335
699	691	585		308	273	290
722	722	594		273	272	277
737	688	576		282	296	294
732	686	599		289	288	286
690	714	599		298	294	313
674	694	584		276	268	317
717	738	602		280	276	323
698	712	570		278	280	292
719	705	607		285	284	310
693	699	615		281	252	323
682	701	583		281	287	304
703	724	596		285	286	291
679	705	603		262	276	315
729	688	579		287	304	337
723	697	609		273	279	319
699	698	584		281	276	324
713	695	597		277	283	313
686	708	584		285	291	294
697	718	621		274	281	310
704	690	604		273	297	310
698	692	583		279	283	310
697	709	602		298	299	335
717	693	577		294	294	304
696	693	596		265	278	309
717	697	589		269	304	343
722	717	590		274	300	321
714	682	579		308	272	309
729	708	590		300	275	312
692	732	585		273	291	264
672	706	574		280	269	296
711	694	601		260	296	293
709	673	590		279	292	324
712	724	591		274	288	311
697	706	587		290	300	308
698	716	562		269	277	320
706	695	613		282	290	318
676	688	622		274	274	309
699	684	610		278	265	327
674	711	579		271	299	292
699	682	608		286	286	321
710	663	605		272	277	310
697	735	573		284	284	285
692	701	623		296	256	303
716	706	595		255	266	305
700	702	586		299	312	305
706	726	588		265	300	296
718	705	589		270	276	308
725	713	564		300	301	306
694	735	574		275	274	297
674	690	564		260	287	312
694	708	611		287	285	306
706	699	605		275	287	301
687	692	598		275	280	312
714	722	591		270	309	318
688	700	580		280	294	304
705	695	629		279	275	331
704	707	596		304	279	331
701	705	601		267	267	292
701	680	602		314	287	337
677	689	606		299	284	317
713	699	589		296	306	301
681	686	586		292	280	320
665	696	563		275	265	310
709	694	557		287	296	311
693	716	600		279	296	326
709	697	608		290	286	305
702	681	584		269	285	296
701	693	567		266	270	295
734	697	602		271	288	305
683	691	591		282	282	295
709	707	581		314	298	308
693	693	594		297	264	300
709	718	585		286	279	321
692	705	600		289	294	289
714	719	581		277	274	270
700	692	557		290	285	304
695	715	560		296	284	304
698	680	600		293	306	293
685	690	612		282	273	320
704	724	583		259	312	291
714	701	591		274	268	322
696	691	583		298	281	311
729	712	586		299	299	322
699	701	601		264	273	292
717	674	582		271	300	324
711	720	559		249	280	336
706	696	573		282	309	311
705	705	582		291	297	344
713	691	583		293	292	316
686	695	594		272	269	311
693	703	571		280	278	286
719	681	591		287	267	312
696	709	594		305	282	302
691	709	571		269	287	310
707	709	605		294	285	316
705	707	583		280	272	309
688	678	618		280	273	295
715	693	598		280	295	320
676	671	603		291	276	301
707	703	578		263	297	322
691	694	608		285	293	314
726	691	592		283	285	332
696	686	594		274	287	319
683	694	609		280	281	299
692	691	584		278	266	286
729	707	555		276	289	291
681	704	585		282	295	336
706	703	589		264	325	314
692	682	588		295	267	318
678	674	583		264	304	295
708	689	571		293	277	305
679	690	598		279	265	330
678	692	598		286	282	341
710	677	599		273	295	325
696	676	581		314	263	317
691	708	596		303	294	304
696	708	567		281	266	337
694	703	598		268	300	320
703	688	554		305	293	322
710	700	588		288	269	280
701	702	564		294	266	310
697	696	608		287	286	291
695	691	588		286	282	317
706	703	588		303	287	307
686	719	576		279	268	325
737	696	617		281	265	292
708	686	593		286	277	289
693	699	576		310	278	298
725	679	563		276	280	309
670	690	595		295	314	309
708	687	587		266	280	297
707	708	610		282	307	323
716	708	588		271	276	309
710	688	569		275	269	282
697	671	584		282	297	322
712	704	587		267	286	323
692	676	577		299	275	331
688	691	618		289	304	312
711	689	609		293	295	327
704	714	588		285	262	300
719	714	619		285	301	316
708	706	580		294	272	296
693	710	572		283	267	324
697	691	601		290	264	294
703	687	602		273	273	280
701	693	610		290	277	305
704	700	582		281	301	309
708	695	565		294	297	318
720	706	580		268	292	300
713	726	584		307	278	286
716	682	620		248	295	332
717	692	566		284	267	316
682	692	582		279	295	302
694	717	603		291	305	325
695	694	574		283	287	291
710	692	589		297	278	309
708	686	569		283	272	289
706	713	611		287	282	306
689	696	593		289	275	311
706	709	583		271	309	316
688	705	594		265	279	284
712	677	578		277	280	288
682	703	590		269	286	312
673	701	591		286	300	343
700	694	608		278	294	302
713	705	591		297	259	318
705	688	609		292	294	314
701	694	577		253	278	318
689	720	586		276	243	307
718	699	588		274	326	308
692	730	596		260	263	284
698	707	606		262	286	306
710	692	583		277	291	308
672	703	593		274	275	301
715	706	584		286	265	318
690	712	585		275	275	329
720	709	598		261	303	320
709	711	600		264	293	302
701	694	565		283	285	315
703	696	619		289	284	291
712	706	614		258	281	295
712	712	581		292	293	333
703	718	593		275	297	313
702	698	588		299	270	313
674	695	580		273	296	300
687	691	586		310	272	303
678	688	608		292	258	313
694	708	587		285	294	323
700	705	595		302	282	299
709	709	585		287	279	304
704	704	576		276	274	306
703	699	597		265	273	321
702	721	588		265	270	306
709	707	569		302	278	314
708	699	556		284	305	315
715	707	596		296	264	282
726	668	589		290	289	312
699	717	588		301	323	306
701	699	591		268	265	300
702	693	588		279	292	323
725	674	576		255	289	284
712	714	600		291	281	309
697	689	592		289	275	307
688	682	582		256	313	305
688	701	573		305	275	298
726	697	601		283	299	313
698	660	598		286	301	339
699	674	584		280	277	306
671	696	590		273	266	310
703	715	580		314	269	287
713	715	590		273	303	273
676	690	563		289	277	289
708	706	615		280	306	274
697	689	599		280	311	310
703	702	583		288	281	322
704	705	571		265	279	270
726	693	609		282	289	337
689	709	586		252	293	318
714	684	579		268	292	301
728	691	600		289	306	341
721	698	604		262	288	319
686	681	631		290	261	302
679	706	597		291	299	300
696	717	615		278	292	318
723	717	576		276	280	278
718	694	614		289	284	309
707	688	571		270	287	300
705	688	606		282	303	317
696	696	572		303	271	323
692	717	590		286	299	297
702	686	609		281	264	316
696	723	580		301	266	284
689	675	579		268	305	320
700	700	595		275	291	294
701	669	582		271	297	306
711	696	601		264	258	291
703	700	548		291	274	326
694	706	587		309	293	308
692	684	604		270	276	300
713	726	609		281	283	311
712	713	584		278	295	312
696	702	578		288	289	310
679	707	596		270	296	311
717	707	588		271	293	313
682	716	588		279	288	282
707	701	597		288	273	324
728	692	603		264	274	326
720	671	585		302	305	296
700	697	591		275	259	324
698	692	582		270	294	285
699	696	595		272	272	333
699	687	578		288	285	331
677	696	575		281	288	318
698	711	598		293	285	322
723	718	583		313	279	306
701	707	603		281	280	312
714	724	600		272	265	293
685	685	579		270	292	316
687	687	578		259	277	281
716	695	581		275	279	315
704	710	581		286	264	325
731	730	584		287	276	310
698	687	588		268	297	340
715	688	594		277	271	285
697	685	603		319	268	312
705	695	576		265	276	308
713	692	574		286	273	297
717	700	596		277	253	313
705	720	596		288	285	331
698	700	587		287	297	307
689	698	610		270	272	294
692	715	556		276	282	327
699	693	614		296	270	287
692	695	597		266	275	309
716	716	605		260	287	297
686	694	603		270	266	310
712	695	602		274	289	287
715	692	577		287	282	321
710	687	590		274	303	287
700	706	600		291	289	333
728	691	595		271	287	307
703	684	587		312	274	295
735	696	609		276	275	301
720	698	564		288	273	327
693	700	587		282	292	307
695	706	596		248	273	317
707	664	616		303	307	322
685	693	582		274	296	301
722	679	585		283	277	297
710	707	560		269	297	332
720	700	595		267	277	317
691	692	587		268	282	278
706	722	613		270	304	303
704	732	599		301	291	332
682	715	583		286	276	291
687	677	578		290	285	325
708	693	594		277	276	301
701	700	577		252	285	304
719	680	597		282	283	323
697	697	593		313	275	285
706	722	562		304	261	313
700	702	589		281	269	281
720	720	590		273	283	304
673	714	587		273	270	294
721	701	595		288	278	330
708	697	588		284	305	271
693	698	565		307	297	312
708	697	567		275	281	285
701	708	608		312	295	308
704	720	567		297	301	296
694	685	590		279	281	322
710	696	600		280	293	294
697	702	616		286	281	311
707	704	587		286	284	321
687	679	608		281	286	301
739	712	601		262	290	306
691	720	574		279	278	309
722	721	596		274	257	331
704	708	590		284	271	297
705	698	573		263	271	314
698	708	590		288	274	312
708	717	591		278	301	306
713	707	591		289	275	295
705	720	613		284	304	309
714	685	593		320	265	283
705	675	608		304	276	311
693	728	574		262	264	276
704	716	588		282	311	307
707	707	597		280	294	308
698	692	572		257	288	297
706	685	580		300	308	318
720	708	602		291	276	323
715	696	572		301	290	324
684	663	584		280	292	301
681	717	598		289	292	301
671	679	584		276	301	281
710	678	587		302	261	306
697	688	573		282	276	296
671	709	576		277	271	306
714	669	579		285	296	310
712	673	616		291	315	305
692	741	543		285	301	319
718	700	583		262	284	323
701	677	574		303	276	337
727	678	598		267	297	304
712	678	599		280	282	303
709	707	577		298	268	321
688	705	610		296	305	308
688	694	592		306	279	300
707	709	602		313	277	295
698	695	585		274	305	303
700	706	595		285	301	342
709	696	596		294	279	318
722	698	592		286	281	307
712	719	579		261	280	302
692	719	563		256	283	298
693	724	597		295	281	281
713	708	588		297	244	306
691	704	598		263	277	307
694	720	587		287	290	276
673	711	592		286	305	328
696	697	587		274	283	309
677	696	567		277	291	327
689	690	552		277	305	307
709	713	559		291	302	316
737	677	599		282	270	317
680	706	585		282	296	294
704	682	593		281	308	326
659	692	580		272	283	300
700	697	594		295	276	320
689	719	598		258	271	297
662	739	568		260	293	320
688	710	571		273	277	308
701	702	581		274	260	310
707	715	624		287	264	300
705	690	562		271	294	289
714	700	590		286	301	307
681	686	585		299	280	298
691	698	584		263	300	314
721	694	571		283	285	308
716	689	552		297	256	301
677	692	594		286	314	281
697	692	586		271	270	294
720	713	541		290	273	315
716	696	594		273	285	303
693	688	582		312	288	328
733	690	604		283	278	310
707	715	564		290	286	323
701	696	586		278	272	299
697	712	582		283	271	301
713	692	596		289	305	313
674	709	576		290	274	305
696	715	582		291	287	297
697	671	577		279	289	301
698	697	587		285	286	307
703	696	590		300	309	332
690	705	584		314	290	290
722	703	580		303	281	290
701	682	587		260	293	298
696	733	608		282	277	301
689	719	578		302	289	314
692	679	601		267	286	322
685	694	571		276	280	323
712	687	591		298	288	310
699	688	569		288	282	293
700	690	579		282	286	305
710	691	593		300	287	308
715	694	578		308	275	331
709	695	604		287	278	295
717	697	609		300	269	306
664	694	576		271	300	309
707	703	578		277	297	301
711	699	615		311	277	290
703	688	594		306	288	303
690	704	607		280	292	318
723	733	592		281	282	298
698	691	585		304	268	304
695	714	598		286	273	320
716	710	618		308	282	290
715	691	599		270	310	309
689	696	578		282	281	297
702	707	592		324	280	303
707	728	569		295	262	309
699	731	597		302	275	321
716	695	590		264	276	337
710	687	607		304	296	322
713	709	585		280	278	313
720	698	607		273	288	307
685	686	578		276	276	317
721	716	613		279	263	293
709	713	611		317	279	326
698	709	607		288	282	292
706	697	586		298	270	339
678	692	569		269	291	316
677	694	593		276	285	306
720	679	558		288	285	287
715	696	614		270	283	333
714	683	571		286	282	297
703	678	585		292	251	309
696	717	595		283	285	329
702	717	592		277	287	318
690	698	609		299	256	304
683	698	599		284	275	297
705	692	597		285	265	307
719	726	575		293	276	306
708	703	581		257	279	333
717	672	581		296	297	313
724	705	582		313	275	290
680	707	580		303	297	310
685	678	571		290	266	311
703	729	600		275	289	315
678	716	586		271	271	287
679	704	578		275	263	326
695	728	594		261	273	292
676	710	549		304	306	298
701	703	619		283	294	320
717	684	582		276	274	281
713	717	610		263	267	304
710	692	578		289	295	304
709	716	604		253	279	303
679	714	607		270	300	302
688	714	591		274	268	322
662	715	595		282	305	304
725	696	602		276	286	294
710	684	597		297	306	331
712	690	572		293	271	311
707	709	582		294	257	299
692	689	593		269	296	317
683	680	598		288	273	304
715	701	603		300	297	335
691	666	576		280	274	295
694	680	560		274	281	314
716	698	582		282	282	323
693	706	599		284	267	298
703	680	583		289	273	328
720	692	566		299	318	288
732	673	602		269	283	272
688	700	597		287	298	305
698	727	576		280	267	321
698	706	582		292	275	325
669	698	572		306	301	289
710	676	578		279	296	327
724	706	609		277	271	287
689	704	566		283	299	289
744	700	598		273	293	293
723	707	590		284	273	307
703	688	565		266	263	313
686	694	575		263	285	319
728	691	612		278	297	334
727	715	612		278	283	310
691	700	598		280	272	317
698	699	577		283	283	313
695	696	602		282	283	309
725	697	603		292	285	312
708	687	589		281	319	318
732	717	590		295	309	315
718	711	598		302	261	318
709	691	585		277	270	327
703	685	575		287	314	276
702	738	577		258	274	329
708	704	553		274	285	308
701	705	585		281	305	292
688	700	608		271	253	325
700	698	618		258	282	299
698	717	584		256	282	297
728	704	577		275	283	303
684	697	558		271	295	287
711	695	604		291	266	283
705	706	600		296	258	324
715	722	590		293	294	314
712	700	597		305	300	316
728	733	570		288	258	306
718	681	606		271	283	292
684	710	625		288	273	317
718	708	592		305	274	332
687	699	578		259	270	324
693	685	619		268	291	321
692	686	581		307	266	309
688	688	591		262	290	326
706	716	569		295	281	295
719	689	599		280	279	258
711	723	569		286	264	309
676	691	621		295	303	331
677	708	574		295	274	301
708	714	606		280	295	307
687	712	590		278	288	281
705	698	583		279	284	316
720	719	583		286	278	287
723	680	604		293	267	321
718	719	563		304	286	314
686	706	588		306	272	292
705	692	611		279	292	311
729	689	589		289	279	293
712	679	598		262	289	310
700	716	595		313	288	309
709	715	608		280	247	307
704	687	616		280	301	328
688	707	560		289	273	283
709	702	603		271	273	298
693	702	594		277	265	317
688	709	567		265	301	331
707	716	585		291	306	284
731	680	612		272	273	342
688	675	595		290	279	307
687	733	581		310	261	324
703	677	573		285	276	328
721	686	571		297	282	327
721	700	591		282	268	304
703	697	563		296	283	306
693	708	597		279	303	308
687	719	576		312	314	318
715	700	583		313	281	300
712	699	584		302	292	289
699	695	601		281	259	293
718	688	565		278	303	320
685	702	581		299	284	311
709	720	557		264	279	307
673	694	572		300	282	300
696	724	590		289	270	318
714	681	596		269	281	331
713	724	570		282	289	309
700	710	573		310	277	317
709	714	583		282	290	314
697	687	604		296	296	307
718	711	590		293	318	297
714	705	578		258	276	325
733	704	573		290	281	303
710	678	578		277	276	323
715	690	579		275	271	325
714	703	581		279	296	304
714	685	602		278	282	313
655	697	562		274	293	291
688	699	565		280	281	286
710	673	590		317	266	300
697	694	576		273	286	303
690	698	615		278	299	324
696	699	614		281	296	309
708	714	583		278	273	318
709	707	578		302	297	290
692	693	596		253	242	307
711	695	578		297	292	299
689	679	599		290	315	312
704	721	556		282	317	300
696	699	586		296	306	306
691	706	589		288	297	293
713	689	592		255	276	313
719	705	605		290	262	292
713	705	603		277	289	303
724	718	599		278	266	308
697	706	570		260	281	307
711	698	575		281	279	322
689	693	568		274	271	301
711	675	597		285	270	310
696	679	558		260	305	291
697	712	565		269	304	295
721	713	595		277	278	270
679	703	567		280	276	280
727	694	599		280	293	298
704	693	573		271	299	284
681	719	585		277	274	310
728	702	581		267	279	336
694	693	609		274	282	302
690	689	607		299	271	291
677	687	577		265	272	329
726	700	580		247	270	294
720	698	571		298	290	320
711	688	575		282	277	343
710	689	589		310	294	318
733	673	596		279	262	303
702	690	569		268	268	309
697	697	594		304	291	312
704	705	591		258	285	323
703	706	566		264	274	308
721	688	584		270	274	297
688	703	593		272	308	310
720	698	598		289	290	329
702	711	589		266	266	297
723	681	586		280	270	319
690	694	604		265	294	315
693	706	596		293	254	295
702	707	599		256	293	317
703	671	568		294	276	327
695	696	595		300	275	318
699	684	579		257	296	328
654	692	599		299	293	327
679	704	603		268	293	318
686	684	595		284	296	314
701	668	585		303	301	301
703	727	583		259	286	280
696	710	593		255	284	290
712	714	581		244	283	321
725	692	610		283	273	311
728	710	598		297	259	307
706	720	584		288	267	315
697	687	619		285	298	305
709	675	586		271	284	310
700	705	590		294	313	299
718	662	602		282	284	322
717	684	599		278	268	330
691	710	592		309	298	312
690	694	605		291	276	311
697	691	580		281	290	329
705	687	577		276	294	337
695	707	608		277	290	294
691	715	603		267	310	305
709	690	594		306	283	302
705	683	583		294	282	300
692	710	603		259	276	298
707	708	573		293	288	334
693	717	584		280	271	316
711	703	590		288	277	311
714	685	624		260	279	275
704	707	596		279	268	311
701	702	556		284	287	297
693	723	583		278	276	306
685	682	589		272	279	327
709	709	607		260	306	321
717	676	600		281	277	303
715	724	594		284	265	293
712	695	599		283	305	310
701	721	552		279	295	311
699	712	568		285	284	305
697	705	583		257	260	316
705	693	591		278	301	302
727	705	590		293	273	288
723	701	582		248	301	307
705	686	576		278	280	311
701	699	620		272	274	307
705	694	596		285	261	309
689	664	593		275	269	326
697	711	589		296	305	309
700	706	589		281	292	304
712	705	602		296	263	328
729	689	575		276	274	314
710	706	589		286	276	310
701	674	586		270	300	312
699	698	596		289	234	309
705	694	599		301	289	286
694	695	593		285	281	314
714	698	579		293	280	299
700	689	584		285	284	331
688	670	575		283	287	309
692	698	558		309	273	305
709	685	575		288	296	293
719	703	580		314	296	295
700	675	600		279	286	307
680	663	578		275	272	300
694	695	576		281	299	337
702	701	603		276	276	301
712	699	589		291	294	321
706	705	576		267	302	328
690	720	590		278	306	301
704	692	596		257	283	336
699	681	578		281	259	315
687	703	576		305	297	309
670	667	608		268	285	324
699	696	600		271	260	324
709	705	586		262	255	314
716	709	574		282	282	307
707	692	601		275	269	307
703	713	599		269	277	312
692	712	590		273	273	312
715	680	595		269	264	303
718	703	590		253	267	296
683	717	592		280	286	307
708	694	572		260	293	295
691	704	600		273	285	305
694	692	617		271	280	300
704	678	590		273	325	297
698	676	570		269	267	272
705	712	614		300	270	322
716	718	566		273	279	300
688	708	587		279	282	283
694	705	575		263	289	306
711	691	565		289	269	321
703	712	570		265	280	335
700	704	572		301	303	314
723	715	607		276	268	307
669	690	579		285	272	306
708	689	583		284	255	313
707	732	595		281	288	339
737	698	599		300	269	284
691	697	585		264	284	291
682	693	612		294	293	310
694	704	561		287	280	324
725	695	588		262	284	325
735	706	583		271	253	343
719	712	610		301	292	314
679	731	593		259	280	284
691	692	609		263	263	326
710	706	611		288	307	289
713	676	593		271	265	329
702	686	556		300	276	300
670	717	598		305	261	325
714	711	595		292	299	305
705	707	606		299	302	297
696	706	595		294	291	328
707	680	573		308	287	312
691	690	606		291	285	301
721	674	627		273	266	299
682	698	592		297	272	300
715	702	569		279	295	328
699	707	609		282	291	318
689	727	618		277	282	321
702	724	617		278	287	301
711	676	588		281	286	298
684	690	570		276	305	324
692	697	590		289	276	312
690	693	584		327	269	342
689	683	587		268	263	323
720	712	586		280	297	303
695	695	593		293	279	294
715	713	572		266	277	319
682	697	607		303	309	312
685	688	573		274	279	303
712	692	565		284	280	270
679	692	597		272	266	313
688	677	603		310	284	275
710	698	604		306	284	314
674	695	624		301	272	310
714	721	603		276	288	306
709	708	605		286	286	333
706	697	602		317	297	289
697	677	588		305	271	298
685	713	575		272	275	307
680	734	603		283	259	317
706	715	586		284	301	339
720	699	599		281	284	326
698	680	591		245	297	321
688	690	616		284	273	298
734	691	583		297	282	323
712	696	552		280	269	289
685	698	589		265	270	288
690	718	579		265	277	284
699	695	583		285	284	321
732	671	576		296	277	324
678	692	574		273	267	315
703	681	591		301	273	300
705	703	603		296	298	301
700	724	582		293	293	317
707	697	615		283	283	305
696	687	588		286	296	290
713	676	603		298	291	324
698	707	594		273	262	308
678	724	587		302	315	321
713	673	569		263	272	314
718	709	602		273	301	299
703	698	588		275	267	322
698	697	596		256	294	325
689	708	615		240	278	299
721	722	595		269	267	290
698	701	614		262	266	336
717	683	606		267	282	292
714	689	594		289	255	287
678	697	595		278	283	315
690	680	578		282	280	291
692	710	608		287	290	291
676	686	574		271	295	308
697	719	600		311	309	292
703	677	614		283	280	284
708	704	566		271	272	306
696	690	584		287	292	317
710	690	603		277	281	288
699	689	593		268	276	288
686	707	577		269	279	305
669	703	584		296	295	273
687	699	573		274	282	312
731	679	591		298	281	323
711	691	590		284	287	294
717	688	594		319	292	308
679	710	575		292	295	294
695	683	613		293	262	338
712	721	598		271	263	310
712	711	608		286	293	299
684	707	592		280	292	327
708	694	605		284	288	315
727	701	571		282	296	287
704	699	557		275	292	307
700	684	572		280	314	313
698	699	600		270	289	312
706	699	605		297	298	309
724	704	596		283	283	317
689	718	611		278	276	308
698	718	567		278	298	275
705	714	597		278	282	336
708	718	583		298	282	305
684	691	597		274	272	303
699	706	602		293	292	307
693	692	596		273	262	317
684	696	548		281	290	310
720	692	572		281	292	306
709	700	595		281	287	305
709	700	598		280	300	301
694	685	616		284	282	306
709	700	580		280	292	315
714	716	580		283	288	303
701	718	587		289	252	298
709	699	568		318	284	312
698	719	564		268	285	298
687	694	580		275	260	330
693	691	587		274	291	325
717	694	561		276	272	322
700	700	596		262	292	310
700	676	597		290	279	296
694	702	597		271	309	276
716	683	603		265	297	301
712	670	623		286	299	299
725	717	584		262	270	312
701	684	580		311	289	304
727	667	631		298	281	310
710	710	566		298	269	326
710	674	538		253	282	313
728	708	569		282	294	313
709	720	589		266	285	312
707	719	609		289	292	319
723	670	581		289	283	263
713	689	577		297	284	313
724	683	583		333	298	296
724	687	557		293	280	308
703	710	608		304	269	325
662	707	543		283	295	282
697	734	612		275	286	338
705	675	583		289	289	300
710	680	582		295	261	285
711	708	560		289	299	290
699	709	582		297	284	288
696	727	584		268	261	301
710	702	581		283	288	316
701	685	595		294	309	333
703	703	629		282	260	313
693	720	585		277	291	281
726	699	596		295	286	300
700	694	582		279	273	294
688	705	549		262	279	311
718	703	621		284	263	321
696	712	596		289	326	314
702	689	605		286	286	287
691	702	571		277	274	279
706	710	571		273	273	282
686	693	564		268	263	279
695	708	571		257	293	314
711	715	602		271	276	313
706	689	584		294	287	294
683	714	603		289	283	300
724	695	612		272	282	302
712	702	608		264	273	318
728	686	587		281	285	327
704	693	569		260	274	291
681	704	600		306	283	306
699	708	574		297	287	312
698	685	575		271	286	329
696	696	572		312	306	296
713	678	605		281	276	324
719	698	606		286	284	292
684	677	574		317	296	300
705	677	588		302	283	304
721	701	581		285	288	289
704	687	608		273	278	266
708	684	582		269	273	303
720	722	574		276	292	310
715	677	590		281	262	306
715	696	578		297	280	296
687	677	564		277	297	307
691	696	575		276	269	300
701	691	598		306	277	295
695	696	583		276	315	323
688	716	578		277	264	331
702	695	582		312	287	317
724	698	596		312	264	300
718	703	603		281	280	304
710	714	575		287	278	309
715	703	584		289	279	318
726	696	576		292	259	312
691	701	606		280	298	292
677	704	601		300	277	309
702	716	569		294	310	297
707	687	594		263	270	304
712	705	603		281	284	284
702	677	604		285	296	291
716	710	606		279	278	317
676	695	596		272	273	283
683	711	606		283	278	308
727	704	580		273	275	302
710	679	563		283	298	315
696	696	588		297	256	312
724	698	564		281	296	292
715	685	599		294	289	304
703	697	549		289	283	327
