# Supplementary material for: Contingency in the convergent evolution of a regulatory network: Dosage compensation in Drosophila
Source: PLoS Biol. 2019 Feb 11;17(2):e3000094. doi: 10.1371/journal.pbio.3000094 (PMC6417741; doi:10.1371/journal.pbio.3000094)
Supplement: S6 Data — Data are plotted in S4 Fig. Percentage of (combined) MRE and pion-X site motifs located in the 3´ 100 bp of introns and the evolutionary mechanism that gave rise to them in D. nigromelanica, D. melanica, and D. robusta. Data are plotted in S5 Fig. Location of the MRE (or pion-X site) motif for each neo-X chromosome CES, in terms of the following genomic features in D. nigromelanica, D. melanica, and D. robusta: intron, CDS, UTRs, 500 bp upstream from gene start, and 500 bp downstream. We classified any motif not overlapping those features as intergenic. Data are plotted in S6 Fig. CDS, coding sequence; CES, chromatin entry site; MRE, MSL recognition element; MSL, male-specific lethal; pion-X site, pioneering site on the X. (XLSX) [file pbio.3000094.s019.xlsx]

## Sheet: Figure S4
MRE Motif
	D.nigromelanica	D.melanica	D.robusta
Presite	0.390374	0.295652	0.248848
GA_Expansion	0.208556	0.23913	0.119816
Insertion_TE	0.0374332	0.0608696	0.179724
Insertion_Other	0.026738	0.0782609	0.078341
Pion-X Motif
	D.nigromelanica	D.melanica	D.robusta
Presite	0.240642	0.23913	0.170507
GA_Expansion	0.0427807	0.0347826	0.0322581
Insertion_TE	0.0106952	0.0217391	0.101382
Insertion_Other	0.0427807	0.0304348	0.0691244

## Sheet: Figure S5
	Presite	GA-Expansion
D.nigromelanica	5.9	4.3
D.melanica	5.7	6.5
D.robusta	4.1	2.8

## Sheet: Figure S6
All neo-X motifs
Species	Intron	UTRs	CDS	Intergenic	500bp_Upstream	500bp_Downstream
D.nigromelanica	0.348	0.262	0.071	0.157	0.086	0.076
D.melanica	0.478	0.203	0.052	0.084	0.084	0.099
D.robusta	0.494	0.173	0.041	0.119	0.091	0.082
Presite neo-X motifs
Species	Intron	UTRs	CDS	Intergenic	500bp_Upstream	500bp_Downstream
D.nigromelanica	0.288	0.271	0.102	0.127	0.127	0.085
D.melanica	0.415	0.244	0.098	0.082	0.081	0.081
D.robusta	0.44	0.165	0.11	0.087	0.121	0.077
